# Supplementary material for: Complex ecological interactions of Staphylococcus aureus in tampons during menstruation
Source: Sci Rep. 2018 Jul 2;8:9942. doi: 10.1038/s41598-018-28116-3 (PMC6028614; doi:10.1038/s41598-018-28116-3)
Supplement: Supplementary file 2 — Datasets [file 41598_2018_28116_MOESM2_ESM.xlsx]

## Sheet: Metabarcoding dataset
				Sample number	1a	1b	2	3	4	5	6	7b	7a	8	9	10	11	12	13	14	15	16	17	18	19b	19a	20	21	22	23a	23b	24	25	26	27	28b	28a	29	30b	30a	31a	32	33	34	35	36	37	38	39
				Menstrual toxic shock	0	0	0	0	0	0	0	0	0	0	0	0	0	0	0	0	0	0	0	0	0	0	0	0	0	0	0	0	0	0	0	0	0	0	0	0	0	0	0	0	0	0	0	0	0
				nuc PCRa	1	0	0	0	0	0	0	0	1	0	0	1	1	1	0	0	0	1	0	0	0	1	0	0	1	1	0	1	0	0	0	0	1	1	0	1	0	0	1	0	0	1	1	1	1
				tst PCRb	0	0	0	0	0	0	0	0	1	0	0	0	1	0	0	0	0	0	0	0	0	0	0	0	0	0	0	1	0	0	0	0	0	0	0	0	0	0	0	0	0	0	0	0	0
otu name	16rRNA	Percent Homology	evalue	Bitscore
OTU_1	ay958925.2 microbes on human vaginal epithelium clone rrna152 ;k__bacteria;p__actinobacteria;c__actinobacteria;o__bifidobacteriales;f__bifidobacteriaceae;g__gardnerella;s__gardnerella vaginalis;superkingdom__bacteria;subclass actinobacteridae	99.5348837209302	0	767.718044657419	619	82	25	72	27	129	10	18	33	38	59	21	11	53	73	39	562	112	108	39	18	42	19	33332	74	1652	5191	12330	16632	93	78	14	67846	105	19	111	13	696	8331	66	3642	36	1344	27	49
OTU_2	gq078717.1 topographical and temporal human skin microbiome skin toe web space clone nbw1172a07c1 ;k__bacteria;p__firmicutes;c__bacilli;o__lactobacillales;f__lactobacillaceae;g__lactobacillus;s__lactobacillus iners;superkingdom__bacteria	99.7767857142857	0	803.785420679643	29002	16473	352	383	26586	12172	703	767	495	46815	46940	378	19593	40162	330	51247	661	553	2291	1578	751	419	3692	491	980	4573	26577	523	273	445	17509	544	270	409	43166	48196	12770	20975	20048	675	2229	22096	5254	592	416
OTU_3	eu009196.1 shigella sonnei str. fbd022 ;k__bacteria;p__proteobacteria;c__gammaproteobacteria;o__enterobacteriales;f__enterobacteriaceae;g__shigella;s__shigella sonnei;superkingdom__bacteria	99.7767857142857	0	803.785420679643	11834	49338	84	310	209	40097	138	190	15651	348	312	111	126	10812	22647	8523	47295	60125	328	407	149	12734	124	25834	1337	35914	237	156	46326	59873	9971	161	258	44444	168	370	2276	304	711	288	119	450	318	122	22931
OTU_4	ab008208.1 lactobacillus gallinarum str. yit 0218 (= jcm 2011) ;k__bacteria;p__firmicutes;c__bacilli;o__lactobacillales;f__lactobacillaceae;g__lactobacillus;s__lactobacillus gallinarum;superkingdom__bacteria	99.5535714285714	0	800.17868307742	10105	2468	508	197	917	9400	39816	39802	23046	721	867	9561	596	713	2440	819	970	338	23215	42561	49003	3416	11263	5742	18648	184	480	22215	7757	458	476	32640	274	3654	1008	927	13982	659	555	54856	17331	388	304	18440	15045
OTU_5	fj378659.2 enterococcus faecalis str. hn_n4 ;k__bacteria;p__firmicutes;c__bacilli;o__lactobacillales;f__enterococcaceae;g__enterococcus;s__enterococcus faecalis;superkingdom__bacteria	99.7767857142857	0	803.785420679643	732	231	42	10	14	284	33	78	1159	25	30	48	40	26	361	21	52	265	29	27	52	4180	13365	210	106	8	32	140	8088	16	50	67	86	4345	37	72	1228	272	1588	303	11	29	44	444	618
OTU_6	gq001873.1 topographical and temporal human skin microbiome skin axillary vault clone nbu165c05c1 ;k__bacteria;p__firmicutes;c__bacilli;o__bacillales;f__staphylococcaceae;g__staphylococcus;s__staphylococcus epidermidis;superkingdom__bacteria	100	0	809.195527082976	629	57	45	20	63	170	50	752	1126	1327	92	68	180	474	862	50	94	548	583	68	124	5245	1642	41	227	16	36	907	64	109	1239	149	110	50	54	189	146	878	918	140	165	25	27	353	56
OTU_7	prevotella bivia ;k__bacteria;p__bacteroidetes;c__bacteroidia;o__bacteroidales;f__prevotellaceae;g__prevotella;s__prevotella bivia;superkingdom__bacteria;superphylum__bacteroidetes/chlorobi group	99.7742663656885	0	794.768576674087	313	27	70	17185	90	66	55	18	19	61	447	1606	1719	247	52	282	1247	2483	42	1220	16	16	20	82	706	12223	8447	2657	7477	100	359	15	17	66	81	24	25	123	26	36	152	37	17789	949	95
OTU_8	fj557003.1 lactobacillus gasseri str. ncc2858 ;k__bacteria;p__firmicutes;c__bacilli;o__lactobacillales;f__lactobacillaceae;g__lactobacillus;s__lactobacillus gasseri;superkingdom__bacteria	99.7767857142857	0	803.785420679643	209	45	6380	0	11	4	64	100	220	11	869	51	3723	7	1	11	58	323	14	9	72	57	61	207	4	12	50	53	31	13472	8	64	26	4	81	75	1644	28	81	107	3	12	3	1674	9
OTU_9	gq033381.1 topographical and temporal human skin microbiome skin volar forearm clone nbw1032c01c1 ;k__bacteria;p__firmicutes;c__bacilli;o__lactobacillales;f__streptococcaceae;g__streptococcus;s__streptococcus agalactiae;superkingdom__bacteria	99.7767857142857	0	803.785420679643	1368	132	75486	41	70	99	234	267	143	124	125	35177	169	142	58	136	141	19242	110	138	276	215	175	81	91	49	166	145	127	3970	148	468	27942	5662	279	270	77	103	158	105	61	78	166	77	51
OTU_10	gq097027.1 topographical and temporal human skin microbiome skin popliteal fossa clone nbw393a05c1 ;k__bacteria;p__proteobacteria;c__gammaproteobacteria;o__enterobacteriales;f__enterobacteriaceae;g__citrobacter;s__citrobacter koseri;superkingdom__bacteria	99.7767857142857	0	803.785420679643	1	0	0	0	0	2	0	0	0	1	1	0	0	0	0	3	3	2	3	0	0	0	0	1	2	0	0	0	0	0	2	0	0	2	0	5	60	1	0	0	0	49	1	0	1
OTU_11	prevotella timonensis ;k__bacteria;p__bacteroidetes;c__bacteroidia;o__bacteroidales;f__prevotellaceae;g__prevotella;s__prevotella timonensis;superkingdom__bacteria;superphylum__bacteroidetes/chlorobi group	99.7742663656885	0	794.768576674087	304	43	12	2404	30	45	67	0	3	2	567	560	568	9	4037	76	300	26	128	84	2	0	2	14	17	12	58	105	21	3	82	1	28	19	6	3	1018	8	7	12	75	5	17	470	888
OTU_12	af073451.1 ureaplasma urealyticum serovar 9 str. atcc33175 serovar ;k__bacteria;p__tenericutes;c__mollicutes;o__mycoplasmatales;f__mycoplasmataceae;g__ureaplasma;s__ureaplasma urealyticum;superkingdom__bacteria	100	0	794.768576674087	553	35	16	46	3376	108	31	25	23	2099	30	14	3261	23	16	37	2997	20	19	21	20	23	20	405	115	384	3162	2201	19	398	14	24174	16111	12	668	968	2213	1765	1494	5	2234	22	1128	7	11
OTU_13	gq018974.1 topographical and temporal human skin microbiome skin umbilicus clone nbu192h10c1 ;k__bacteria;p__firmicutes;c__bacilli;o__lactobacillales;f__streptococcaceae;g__streptococcus;s__streptococcus anginosus;superkingdom__bacteria;species group streptococcus anginosus group	99.554565701559	0	798.375314276309	313	1564	183	1087	35	64	20	35	20	27	43	226	1775	215	8340	32	3448	41	71	35	28	52	48	31	277	21	43	932	20	198	2848	230	26	1901	40	38	230	102	58	33	230	17	13	3016	126
OTU_14	eu644481.1 evidence cultivated uncultivated etiologic agents intra_amniotic infection and inflammation leading amniotic fluid preterm birth clone 301 ;k__bacteria;p__fusobacteria;c__fusobacteriia;o__fusobacteriales;f__leptotrichiaceae;g__sneathia;s__sneathia spp.;superkingdom__bacteria	97.6525821596244	0	724.43719343075	264	28	5	22680	4	16	9	9	13	5	15	5	13	14	7	5	30	16	8	13	5	14	7	16	11	52569	215	9	16	22	15	8	17	13	8	13	0	3	11	2	3	10	12	2	7
OTU_15	klebsiella sp. h.p2 ;k__bacteria;p__proteobacteria;c__gammaproteobacteria;o__enterobacteriales;f__enterobacteriaceae;g__klebsiella;s__klebsiella sp.;superkingdom__bacteria	99.7772828507795	0	805.588789480754	1	1	0	0	0	1	0	0	0	0	0	0	0	1	2	2	7	4	26	1	0	0	0	2	29	0	0	0	1	0	0	0	0	4	0	34	80	0	0	0	11	6	0	4	1
OTU_16	eu768649.1 pervasive effects antibiotic on human gut microbiota deep sequencing fecal clone c5_608 ;k__bacteria;p__bacteroidetes;c__bacteroidia;o__bacteroidales;f__bacteroidaceae;g__bacteroides;s__bacteroides fragilis;superkingdom__bacteria;superphylum__bacteroidetes/chlorobi group	99.7742663656885	0	794.768576674087	1	0	0	0	0	1	0	0	0	1	0	0	0	2	5	0	0	810	1	0	0	0	0	0	0	0	0	0	0	0	0	0	0	0	0	0	5	0	0	8	0	0	0	1	0
OTU_17	gq037656.1 topographical and temporal human skin microbiome skin volar forearm clone nbu405g05c1 ;k__bacteria;p__fusobacteria;c__fusobacteriia;o__fusobacteriales;f__leptotrichiaceae;g__sneathia;s__leptotrichia amnionii;superkingdom__bacteria	99.7652582159624	0	764.111307055196	0	0	0	7	0	0	0	0	0	0	0	0	0	0	0	0	0	0	0	0	0	0	0	0	0	23	0	0	0	0	1	0	0	0	0	0	13	0	0	0	0	0	0	0	0
OTU_18	gq011140.1 topographical and temporal human skin microbiome skin antecubital fossa clone nbw791d05c1 ;k__bacteria;p__proteobacteria;c__gammaproteobacteria;o__pasteurellales;f__pasteurellaceae;g__haemophilus;s__haemophilus parainfluenzae;superkingdom__bacteria	99.5535714285714	0	800.17868307742	306	34	8	6	1	4	5	7	19	0	0	7	7	1	5	1	12	19	3	0	7	15	4	1879	10	24	18	11	30	48	2	7	32	6	15	305	0	0	30720	2	1	2	4	2	3
OTU_19	aj438048.1 corynebacterium tuberculostearicum str. cip102076 ;k__bacteria;p__actinobacteria;c__actinobacteria;o__actinomycetales;f__corynebacteriaceae;g__corynebacterium;s__corynebacterium tuberculostearicum;superkingdom__bacteria;subclass actinobacteridae;suborder__corynebacterineae	99.7674418604651	0	771.324782259641	226	38	278	28	1873	81	62	1997	910	38	94	3462	84	1485	63	16	37	41	1664	49	1398	32	30	31	180	21	14	97	278	33	45	1357	48	17	43	47	42	6	42	1993	150	8	18	520	438
OTU_20	uncultured streptococcus sp. ;k__bacteria;p__firmicutes;c__bacilli;o__lactobacillales;f__streptococcaceae;g__streptococcus;s__streptococcus spp.;superkingdom__bacteria	99.7772828507795	0	801.982051878531	86	3	23	19	27	22	7	10	9	45	52	13	8	44	36	44	12	56	44	56	11	60	23	13087	91	6	12	8	7	8	11398	10	16	1121	7	14	9	29	22	21	719	18	23	17	24
OTU_21	nc_010376.1 finegoldia magna str. atcc 29328 ;k__bacteria;p__firmicutes;c__clostridia;o__clostridiales;f__peptoniphilaceae;g__finegoldia;s__finegoldia magna;superkingdom__bacteria	99.7630331753555	0	756.897831850751	247	59	486	24	567	77	76	1333	599	9	531	1514	1008	1365	82	57	233	35	746	230	235	71	25	40	262	14	53	484	37	23	341	538	60	51	198	12	3683	116	13	67	627	14	22	1397	228
OTU_22	nz_acet01000043.1 fusobacterium gonidiaformans str. atcc 25563 ;k__bacteria;p__fusobacteria;c__fusobacteriia;o__fusobacteriales;f__fusobacteriaceae;g__fusobacterium;s__fusobacterium gonidiaformans;superkingdom__bacteria	99.7652582159624	0	764.111307055196	2	1	0	37293	4	22	0	1	0	15	24	0	7	9	37	20	47	32	160	19	0	0	0	17	19	0	0	0	0	0	17	0	0	62	0	0	1	7	0	13	5	7	23	9	6
OTU_23	gq033407.1 topographical and temporal human skin microbiome skin volar forearm clone nbw1032e12c1 ;k__bacteria;p__firmicutes;c__clostridia;o__clostridiales;f__peptostreptococcaceae;g__peptostreptococcus;s__peptostreptococcus anaerobius;superkingdom__bacteria	99.7630331753555	0	756.897831850751	22	8	172	3606	11	25	2	3	6	4	281	2	260	16	17	6	29	29	525	11	1	32	0	18	113	6	3	850	6	4	18	3	64	16	4	3	4	50	2	13	9	4	184	11	203
OTU_24	nc_009513.1 lactobacillus reuteri f275 str. dsm 20016 ;k__bacteria;p__firmicutes;c__bacilli;o__lactobacillales;f__lactobacillaceae;g__lactobacillus;s__lactobacillus reuteri;superkingdom__bacteria	99.7772828507795	0	801.982051878531	125	22	4	18	43	231	19	467	269	19	357	126	881	27	13	945	38	45	373	2545	21	21	7	191	3912	6	20	16	10	120	20	14	6	172	360	166	252	90	44	748	295	18	7	9	55
OTU_25	ab457024.1 streptococcus pasteurianus ;k__bacteria;p__firmicutes;c__bacilli;o__lactobacillales;f__streptococcaceae;g__streptococcus;s__streptococcus pasteurianus;superkingdom__bacteria	99.5535714285714	0	800.17868307742	2	0	2	39	25	25	0	0	0	40	41	0	0	49	24	38	27	48	32	34	0	0	0	57	15	0	0	0	0	0	111	0	0	23	0	0	24	47	0	0	36	24	24	35	22
OTU_26	gq496163.1 fusobacterium nucleatum subsp. animalis str. 708 ;k__bacteria;p__fusobacteria;c__fusobacteriia;o__fusobacteriales;f__fusobacteriaceae;g__fusobacterium;s__fusobacterium nucleatum;superkingdom__bacteria	99.7658079625293	0	762.307938254085	88	5	3	166	10	6	0	4	2	11	73	1	3715	10	17063	2	29	18	26	12	1	0	4	22	19	361	6	419	4	2	60	4	4	15	2	4	11	9	3	4	4	10	8	660	362
OTU_27	eu460895.1 short_beaked echidna feces clone ech_aai40b07 ;k__bacteria;p__firmicutes;c__bacilli;o__lactobacillales;f__lactobacillaceae;g__lactobacillus;s__lactobacillus fermentum;superkingdom__bacteria	100	0	809.195527082976	34	9	1	0	3	1	0	0	2	0	0	2	5	1	1	1	9	0	2	1	8	4	3257	1	1	1	3	1	2	6	0	3	2	2	3	0	0	0	6	34	0	0	0	1	1
OTU_29	gq104861.1 topographical and temporal human skin microbiome skin toe web space clone nbw569c07c1 ;k__bacteria;p__actinobacteria;c__actinobacteria;o__bifidobacteriales;f__bifidobacteriaceae;g__alloscardovia;s__alloscardovia omnicolens;superkingdom__bacteria;subclass actinobacteridae	99.5327102803738	0	764.111307055196	44	8	7	24	9	21	0	2	3	2	27	4	5	11	25	14	49	45	15	10	5	7	4	40	7	7	11	11	16	12	17	4	15	13	7	6	17	14	9	2	6	11	21	105	10
OTU_30	y17318.1 aerococcus christensenii str. ccug 28826 ;k__bacteria;p__firmicutes;c__bacilli;o__lactobacillales;f__aerococcaceae;g__aerococcus;s__aerococcus christensenii;superkingdom__bacteria	99.7772828507795	0	801.982051878531	66	7	8	6	21	91	10	14	11	27	32	6	2	36	16	33	15	24	32	45	8	11	10	22	22	6	5	2561	7	4	35	11	4	360	2289	33	1	2005	3158	20	15	19	11658	16	16
OTU_31	eu009196.1 shigella sonnei str. fbd022 ;k__bacteria;p__proteobacteria;c__gammaproteobacteria;o__enterobacteriales;f__enterobacteriaceae;g__shigella;s__shigella sonnei;superkingdom__bacteria	100	0	769.52141345853	2404	15595	27	59	30	6751	34	40	3763	44	32	20	27	1805	4560	1150	8115	16104	57	49	35	4035	36	4724	165	13584	62	36	14319	23283	1614	34	71	9049	43	77	423	55	262	43	23	75	72	29	2142
OTU_32	gq422749.1 anaerococcus tetradius str. f0127 ;k__bacteria;p__firmicutes;c__clostridia;o__clostridiales;f__peptoniphilaceae;g__anaerococcus;s__anaerococcus tetradius;superkingdom__bacteria	99.7624703087886	0	751.487725447418	147	19	3	896	177	26	11	531	73	4	97	1413	39	983	297	25	29	10	495	4	119	16	5	15	13	7	564	12	14	12	62	364	30	10	5	4	408	2	7	23	141	2	9	33	46
OTU_34	ay959034.1 microbes on human vaginal epithelium clone rrna261 ;k__bacteria;p__actinobacteria;c__actinobacteria;o__bifidobacteriales;f__bifidobacteriaceae;g__gardnerella;s__gardnerella vaginalis;superkingdom__bacteria;subclass actinobacteridae	99.5359628770302	0	765.914675856307	675	67	15	112	259	71	20	28	37	32	49	18	48	60	78	53	51323	159	83	46	19	45	8	1608	5812	18243	38255	589	812	125	134	32	3034	115	319	83	28	118	4690	26	173	33	39945	30	43
OTU_35	ay959199.1 microbes on human vaginal epithelium clone rrna426 ;k__bacteria;p__actinobacteria;c__actinobacteria;o__bifidobacteriales;f__bifidobacteriaceae;g__bifidobacterium;s__bifidobacterium breve;superkingdom__bacteria;subclass actinobacteridae	99.7690531177829	0	776.734888662975	13	3	0	27	12	43	1	0	3	16	27	2	0	31	19	26	62	54	23	18	1	2	0	53	22	3	4	0	1	1593	27	2	4	48	1	1	27	13	2	0	10	15	26	16	17
OTU_36	aj275039.1 acinetobacter ursingii str. luh 4763 ;k__bacteria;p__proteobacteria;c__gammaproteobacteria;o__pseudomonadales;f__moraxellaceae;g__acinetobacter;s__acinetobacter ursingii;superkingdom__bacteria	99.5555555555556	0	800.17868307742	0	0	0	0	0	1	0	1	0	0	0	0	0	0	0	197	1	0	124	0	0	0	0	1	0	0	0	0	0	0	0	0	0	0	0	11	0	0	0	4	0	1	0	0	0
OTU_37	clostridium sp. nd2 ;k__bacteria;p__firmicutes;c__clostridia;o__clostridiales;f__clostridiaceae;g__clostridium;s__clostridium sp.;superkingdom__bacteria	99.5271867612293	0	755.09446304964	222	11	3	11	34	320	4	5	4	2	4	4	1	4	6	4	15	14	666	4	3	15	2	17	2553	6	9	5	5	8	8	4	10	4	0	3	0	4	3	1428	1	3	10	2	440
OTU_38	gq046030.1 topographical and temporal human skin microbiome skin volar forearm clone nbw993a02c1 ;k__bacteria;p__actinobacteria;c__actinobacteria;o__actinomycetales;f__corynebacteriaceae;g__corynebacterium;s__corynebacterium amycolatum;superkingdom__bacteria;subclass actinobacteridae;suborder__corynebacterineae	99.7668997668998	0	769.52141345853	1545	14	121	7	6	18	48	118	79	3	10	11	2335	861	9	6	26	15	1865	2	27	10	57	15	13	10	10	5	96	20	11	120	48	12	9	15	670	0	11	87	7	422	8	742	269
OTU_39	gq031297.1 topographical and temporal human skin microbiome skin retroauricular crease clone nbw871f10c1 ;k__bacteria;p__firmicutes;c__clostridia;o__clostridiales;f__peptoniphilaceae;g__anaerococcus;s__anaerococcus hydrogenalis;superkingdom__bacteria	99.5260663507109	0	749.684356646306	330	15	47	27	153	12	61	180	29	16	483	1477	201	745	273	70	42	22	568	125	214	21	6	18	56	6	16	57	19	2	83	33	109	16	14	11	2166	3	10	57	52	10	18	1790	69
OTU_40	ay958924.1 microbes on human vaginal epithelium clone rrna151 ;k__bacteria;p__actinobacteria;c__actinobacteria;o__coriobacteriales;f__coriobacteriaceae;g__atopobium;s__atopobium vaginae;superkingdom__bacteria;subclass coriobacteridae;suborder__coriobacterineae	99.7668997668998	0	769.52141345853	29	5	3	295	3	4	4	3	3	4	8	2	34	10	3	5	16	12	6	1	2	4	3	4	4	675	4265	13	5	5	13	1	8	8	9	2	0	3	3	0	3	7	1461	3	4
OTU_41	gq004101.1 topographical and temporal human skin microbiome skin umbilicus clone nbu68f06c1 ;k__bacteria;p__proteobacteria;c__epsilonproteobacteria;o__campylobacterales;f__campylobacteraceae;g__campylobacter;s__bacteroides ureolyticus;superkingdom__bacteria;subphylum__delta/epsilon subdivisions	100	0	765.914675856307	199	64	1	3722	7	4	64	5	3	4	72	7	174	191	12	232	163	11	26	3	18	3	2	4	7	6	11	50	4	2	24	9	39	6	2	4	100	1	8	0	1	4	7	70	61
OTU_42	prevotella disiens ;k__bacteria;p__bacteroidetes;c__bacteroidia;o__bacteroidales;f__prevotellaceae;g__prevotella;s__prevotella disiens;superkingdom__bacteria;superphylum__bacteroidetes/chlorobi group	99.7742663656885	0	794.768576674087	53	5	1	135	10	23	7	0	0	6	6	153	144	119	14	7	70	5	53	1	2	0	0	10	4	2	4	114	3	1	14	0	34	6	1	4	0	3	1	4	2	3	12	711	388
OTU_43	uncultured megasphaera sp. ;k__bacteria;p__firmicutes;c__negativicutes;o__selenomonadales;f__veillonellaceae;g__megasphaera;s__megasphaera spp.;superkingdom__bacteria	99.7777777777778	0	803.785420679643	52	8	4	0	0	0	3	8	4	0	0	1	4	0	0	0	0	0	0	0	3	6	4	0	0	1	2	5	2	2	0	4	11285	0	3	2	3	0	10	0	0	0	0	0	0
OTU_44	uncultured gemella sp. ;k__bacteria;p__firmicutes;c__bacilli;o__bacillales;f__bacillales;g__gemella;s__gemella spp.;superkingdom__bacteria	99.554565701559	0	798.375314276309	16	0	2	6	16	13	2	2	0	14	12	3	0	9	9398	9	5	87	10	15	2	3	3	59	12	0	2	1	1	0	92	2	4	18	1	2	5	12	0	2	6	4	11	13	4
OTU_45	x81906.1 corynebacterium xerosis str. iam 12431 ;k__bacteria;p__actinobacteria;c__actinobacteria;o__actinomycetales;f__corynebacteriaceae;g__corynebacterium;s__corynebacterium xerosis;superkingdom__bacteria;subclass actinobacteridae;suborder__corynebacterineae	99.7663551401869	0	767.718044657419	13	7	27	16	44	4	15	804	101	0	27	1	17	93	5	2	16	6	8	2	24	1	4	9	2654	3	12	0	2	2	6	9	36	8	122	195	20	2	76	56	99	10	6	97	4
OTU_47	eu159480.1 bacillus thuringiensis str. a8 ;k__bacteria;p__firmicutes;c__bacilli;o__bacillales;f__bacillaceae;g__bacillus;s__bacillus thuringiensis;superkingdom__bacteria;species group bacillus cereus group	100	0	812.802264685199	0	0	0	0	0	0	1	0	0	0	0	0	0	0	0	0	0	0	0	0	0	0	0	0	0	0	0	0	0	0	0	0	0	0	0	0	0	0	0	20	0	0	0	0	0
OTU_48	eubacterium sp. oral clone bu061 ;k__bacteria;p__firmicutes;c__clostridia;o__clostridiales;f__eubacteriaceae;g__eubacterium;s__eubacterium sp.;superkingdom__bacteria	99.5283018867924	0	753.291094248529	9	6	0	8	0	2	3	0	0	0	50	36	12	1	107	2	6	7	16	1	0	1	1	1	15	3	4	9	30	0	34	0	0	15	1	0	12	3	0	0	0	1	23	53	2
OTU_49	veillonella parvula ;k__bacteria;p__firmicutes;c__negativicutes;o__selenomonadales;f__veillonellaceae;g__veillonella;s__veillonella parvula;superkingdom__bacteria	100	0	809.195527082976	14	1	0	1	1	2	1	2	5	0	0	0	2	42	1	1	23	79	2	0	2	7	3	0	1	58	1	1	1	3	1	1	2	9	0	2	8	0	3	5	1	0	0	11	0
OTU_50	neisseria sp. 1837b ;k__bacteria;p__proteobacteria;c__betaproteobacteria;o__neisseriales;f__neisseriaceae;g__neisseria;s__neisseria sp.;superkingdom__bacteria	99.554565701559	0	801.982051878531	17	0	0	20	7	51	0	1	0	11	12	0	0	25	18	19	30	88	33	8	0	0	0	26	5	0	0	0	0	0	20	0	0	28	0	0	0	3	0	0	490	20	12	4	11
OTU_51	gq031460.1 topographical and temporal human skin microbiome skin umbilicus clone nbw874c04c1 ;k__bacteria;p__firmicutes;c__clostridia;o__clostridiales;f__peptoniphilaceae;g__peptoniphilus;s__peptoniphilus asaccharolyticus;superkingdom__bacteria	99.7630331753555	0	756.897831850751	68	15	24	6	46	8	51	6	20	1	157	103	144	155	50	87	47	32	80	89	25	3	9	11	23	2	11	84	5	2	53	22	39	30	9	0	450	4	1	22	96	1	19	392	121
OTU_52	nz_aclr01000152.1 porphyromonas uenonis str. 60_3 ;k__bacteria;p__bacteroidetes;c__bacteroidia;o__bacteroidales;f__porphyromonadaceae;g__porphyromonas;s__porphyromonas uenonis;superkingdom__bacteria;superphylum__bacteroidetes/chlorobi group	100	0	801.982051878531	20	2	0	8139	4	12	5	0	0	2	5	0	14	26	498	63	80	9	17	4	0	0	0	4	9	1	0	2	0	0	47	0	1	5	0	1	195	1	0	0	1	8	4	5	198
OTU_53	prevotella buccalis ;k__bacteria;p__bacteroidetes;c__bacteroidia;o__bacteroidales;f__prevotellaceae;g__prevotella;s__prevotella buccalis;superkingdom__bacteria;superphylum__bacteroidetes/chlorobi group	99.7747747747748	0	792.965207872975	23	0	0	4	25	3	15	1	1	1	24	8	29	7	1113	101	32	2	22	0	1	0	0	2	1	3	1	8	0	2	14	1	1	4	0	0	94	4	0	1	1	2	3	31	105
OTU_54	dq264618.1 universal microarray broader than typical library when sampling subsurface groundwater during polylactate stimulated chromate bioremediation clone banw676 ;k__bacteria;p__proteobacteria;c__gammaproteobacteria;o__pseudomonadales;f__moraxellaceae;g__acinetobacter;s__acinetobacter johnsonii;superkingdom__bacteria	99.7772828507795	0	805.588789480754	0	5	0	0	0	1	0	4	0	0	1	0	0	0	0	0	0	3	445	1	0	7	0	0	2	1	0	0	3	0	1	0	0	0	0	18	1	0	0	2	0	62	0	0	25
OTU_55	lactobacillus sp. oral taxon 052 ;k__bacteria;p__firmicutes;c__bacilli;o__lactobacillales;f__lactobacillaceae;g__lactobacillus;s__lactobacillus sp.;superkingdom__bacteria	99.7767857142857	0	803.785420679643	0	0	0	0	3	0	0	5	6	2	3	0	0	1	0	3	0	0	1	2	0	0	0	1	1	0	0	0	0	0	1	0	0	1	0	0	3	4	0	10	1	3	1	1	0
OTU_56	dialister sp. s7msr5 ;k__bacteria;p__firmicutes;c__negativicutes;o__selenomonadales;f__veillonellaceae;g__dialister;s__dialister sp.;superkingdom__bacteria	99.7767857142857	0	803.785420679643	25	11	3	10	7	4	143	1	3	3	19	65	63	10	23	29	43	3	24	12	4	5	2	3	8	1	5	121	1	3	9	0	16	1	3	2	83	0	0	20	2	1	1	204	73
OTU_57	ay773956.1 lactobacillus paracasei 10c ;k__bacteria;p__firmicutes;c__bacilli;o__lactobacillales;f__lactobacillaceae;g__lactobacillus;s__lactobacillus paracasei;superkingdom__bacteria	99.554565701559	0	801.982051878531	58	0	0	0	0	0	0	0	0	1	0	0	0	0	0	0	0	0	0	1	0	0	0	0	0	0	0	0	10	7	0	0	0	0	0	0	20	0	0	11	0	0	0	0	1
OTU_58	x81872.1 corynebacterium pseudogenitalium str. nctc 11860 ;k__bacteria;p__actinobacteria;c__actinobacteria;o__actinomycetales;f__corynebacteriaceae;g__corynebacterium;s__corynebacterium pseudogenitalium;superkingdom__bacteria;subclass actinobacteridae;suborder__corynebacterineae	99.5359628770302	0	765.914675856307	344	31	299	1	18	12	230	8	10	3	4	3	202	6	97	4	16	8	1064	0	4	0	36	5	9	1	2	4	10	1	148	221	29	19	33	56	1376	0	7	15	1	5	2	398	130
OTU_59	ay958874.1 microbes on human vaginal epithelium clone rrna101 ;k__bacteria;p__firmicutes;c__negativicutes;o__selenomonadales;f__veillonellaceae;g__dialister;s__dialister micraerophilus;superkingdom__bacteria	99.7767857142857	0	800.17868307742	13	3	5	357	5	2	5	0	0	0	14	18	50	11	118	5	9	0	22	2	1	1	3	2	4	112	103	30	6	2	9	0	181	5	7	1	19	0	2	3	19	0	333	110	0
OTU_60	neisseria sp. ccug 45853 ;k__bacteria;p__proteobacteria;c__betaproteobacteria;o__neisseriales;f__neisseriaceae;g__neisseria;s__neisseria sp.;superkingdom__bacteria	85.8407079646018	1.49597284347005e-143	513.443043700739	0	0	0	9420	9	10	0	0	0	3	7	0	1	13	11	4	27	14	5	8	0	0	0	10	8	0	0	0	0	0	10	0	0	13	0	0	0	1	0	0	2	8	10	2	10
OTU_61	gq078717.1 topographical and temporal human skin microbiome skin toe web space clone nbw1172a07c1 ;k__bacteria;p__firmicutes;c__bacilli;o__lactobacillales;f__lactobacillaceae;g__lactobacillus;s__lactobacillus iners;superkingdom__bacteria	100	0	744.274250242973	2	1	0	0	3	0	0	0	0	8	4	0	2	6	0	3	0	0	0	0	0	0	0	0	0	3	10	0	0	0	6	0	0	0	2	5	0	2	2	1	1	0	0	0	0
OTU_62	uncultured obesumbacterium sp. ;k__bacteria;p__proteobacteria;c__gammaproteobacteria;o__enterobacteriales;f__enterobacteriaceae;g__obesumbacterium;s__obesumbacterium spp.;superkingdom__bacteria	99.7767857142857	0	803.785420679643	0	0	0	10	7	38	0	0	0	13	11	0	0	19	37	18	44	64	9	8	0	0	0	31	5	0	0	0	0	0	113	0	0	42	0	0	0	9	0	1	4	24	11	9	15
OTU_63	eu382215.1 proteus sp. str. dz0503sbs3 ;k__bacteria;p__proteobacteria;c__gammaproteobacteria;o__enterobacteriales;f__enterobacteriaceae;g__proteus;s__proteus mirabilis;superkingdom__bacteria	99.554565701559	0	798.375314276309	4	1	0	0	0	0	0	0	2	0	0	1	0	0	0	0	0	1	0	0	0	0	0	0	2	0	0	0	2	0	0	0	0	0	0	0	14	0	0	0	0	0	0	0	3
OTU_64	psychrobacter sanguinis ;k__bacteria;p__proteobacteria;c__gammaproteobacteria;o__pseudomonadales;f__moraxellaceae;g__psychrobacter;s__psychrobacter sanguinis;superkingdom__bacteria	99.7772828507795	0	801.982051878531	0	0	0	4	4	9	0	0	0	3	1	0	0	6	4	6	13	16	9169	2	0	0	0	4	2	0	0	0	0	0	4	0	0	5	0	0	0	1	0	0	0	3	4	3	4
OTU_65	fp236530.1 mycoplasma hominis str. pg21 ;k__bacteria;p__tenericutes;c__mollicutes;o__mycoplasmatales;f__mycoplasmataceae;g__mycoplasma;s__mycoplasma hominis;superkingdom__bacteria	99.7762863534676	0	801.982051878531	0	0	0	6837	3	5	0	0	0	4	6	0	0	10	1	8	10	7	3	2	0	0	0	3	6	0	0	0	0	0	8	0	0	5	0	0	0	5	0	0	2	1	5	2	3
OTU_66	gq021070.1 topographical and temporal human skin microbiome skin volar forearm clone nbu290f03c1 ;k__bacteria;p__actinobacteria;c__actinobacteria;o__actinomycetales;f__micrococcaceae;g__kocuria;s__kocuria rhizophila;superkingdom__bacteria;subclass actinobacteridae;suborder__micrococcineae	99.5327102803738	0	764.111307055196	33	0	75	2	2	6	0	1	0	4	1	0	2	8	15	11	15	11	6661	3	0	0	0	8	19	0	0	0	0	0	6	21	0	18	26	8	0	5	3	0	32	4	4	2	4
OTU_67	af537592.1 corynebacterium coyleae national microbiology laboratory special identifier 97_0171 ;k__bacteria;p__actinobacteria;c__actinobacteria;o__actinomycetales;f__corynebacteriaceae;g__corynebacterium;s__corynebacterium coyleae;superkingdom__bacteria;subclass actinobacteridae;suborder__corynebacterineae	99.7668997668998	0	769.52141345853	549	8	138	5	47	8	819	23	11	0	2	9	15	4	6	6	7	6	51	6	14	4	174	13	3	8	3	3	9	9	6	325	6	7	6	14	849	1	12	3	17	146	2	810	452
OTU_68	eu009196.1 shigella sonnei str. fbd022 ;k__bacteria;p__proteobacteria;c__gammaproteobacteria;o__enterobacteriales;f__enterobacteriaceae;g__shigella;s__shigella sonnei;superkingdom__bacteria	100	0	724.43719343075	0	0	0	0	0	0	0	0	0	0	0	0	0	0	0	0	0	0	0	0	0	0	0	0	0	0	0	0	0	0	0	0	0	0	0	0	0	0	0	0	0	1	0	0	1
OTU_69	uncultured sutterella sp. ;k__bacteria;p__proteobacteria;c__betaproteobacteria;o__burkholderiales;f__sutterellaceae;g__sutterella;s__sutterella spp.;superkingdom__bacteria	99.7772828507795	0	801.982051878531	12	4	1	4015	5	4	13	0	0	1	22	5	121	20	11	2	41	10	5	1	0	0	0	6	2	0	3	33	1	0	3	1	2	5	0	0	0	1	0	0	10	4	2	616	50
OTU_70	gq080306.1 topographical and temporal human skin microbiome skin volar forearm clone nbw1186f06c1 ;k__bacteria;p__proteobacteria;c__gammaproteobacteria;o__pseudomonadales;f__moraxellaceae;g__enhydrobacter;s__enhydrobacter aerosaccus;superkingdom__bacteria	99.7772828507795	0	805.588789480754	45	3	0	1	0	11	1	2	2	11	3	1	0	1	4	18	3	5	2553	1	1	1	0	2	7	2	3	2	67	5	0	1	0	3	14	3494	2	0	0	1	12	2	0	0	3
OTU_71	porphyromonas bennonis ;k__bacteria;p__bacteroidetes;c__bacteroidia;o__bacteroidales;f__porphyromonadaceae;g__porphyromonas;s__porphyromonas bennonis;superkingdom__bacteria;superphylum__bacteroidetes/chlorobi group	98.6486486486486	0	771.324782259641	46	0	0	8	83	2	32	1	4	1	9	10	3	323	13	370	3	0	25	2	38	1	0	3	8	0	0	5	1	0	154	7	0	0	0	0	408	2	0	22	0	0	3	13	115
OTU_72	nc_009615.1 parabacteroides distasonis str. atcc 8503 ;k__bacteria;p__bacteroidetes;c__bacteroidia;o__bacteroidales;f__porphyromonadaceae;g__parabacteroides;s__parabacteroides distasonis;superkingdom__bacteria;superphylum__bacteroidetes/chlorobi group	99.548532731377	0	791.161839071864	0	0	0	10	0	0	0	0	0	0	11	0	0	0	0	2	0	0	2	0	7	2	0	0	2	0	0	0	0	0	15	4	0	0	0	0	2	0	0	2	8	0	0	4	3
OTU_73	gq032279.1 topographical and temporal human skin microbiome skin volar forearm clone nbw904f03c1 ;k__bacteria;p__proteobacteria;c__gammaproteobacteria;o__pseudomonadales;f__moraxellaceae;g__acinetobacter;s__acinetobacter lwoffii;superkingdom__bacteria	99.7772828507795	0	805.588789480754	2	0	1	13	3	16	0	0	0	2	3	0	0	9	8	15	17	29	4465	5	0	6	0	17	26	0	0	0	0	0	10	0	0	21	0	157	0	3	1	0	0	4699	12	2	15
OTU_75	gq101563.1 topographical and temporal human skin microbiome skin umbilicus clone nbw496e10c1 ;k__bacteria;p__actinobacteria;c__actinobacteria;o__actinomycetales;f__actinomycetaceae;g__actinomyces;s__actinomyces neuii;superkingdom__bacteria;subclass actinobacteridae;suborder__actinomycineae	99.5444191343964	0	783.948363867419	23	2	57	2	63	1	3	617	178	8	204	6	4	7	6	1	1	0	2	36	1	3	3	1	7	2	802	2	3	9	64	178	6	9	50	3	1	1	2	7	18	0	16	150	1
OTU_76	uncultured clostridium sp. ;k__bacteria;p__firmicutes;c__clostridia;o__clostridiales;f__clostridiaceae;g__clostridium;s__clostridium spp.;superkingdom__bacteria	91.3145539906103	5.27548015843163e-168	594.594639750743	0	0	0	0	0	0	0	0	0	0	0	0	0	0	0	0	0	0	0	0	0	0	0	0	0	0	0	0	0	0	0	0	0	0	0	0	0	0	0	0	0	0	0	0	0
OTU_77	nz_acvn01000021.1 propionibacterium sp. oral taxon 191 str. f0233 ;k__bacteria;p__bacteroidetes;c__bacteroidia;o__bacteroidales;f__porphyromonadaceae;g__porphyromonas;s__porphyromonas endodontalis;superkingdom__bacteria;superphylum__bacteroidetes/chlorobi group	99.7747747747748	0	796.571945475198	26	1	2	4	1	1	0	0	0	3	0	2	0	3	4915	1	2	2	2	1	1	1	0	2	1	2	0	0	0	1	1	0	0	4	1	2	4	0	1	0	1	0	0	0	0
OTU_78	prevotella sp. s4_bm14 ;k__bacteria;p__bacteroidetes;c__bacteroidia;o__bacteroidales;f__prevotellaceae;g__prevotella;s__prevotella sp.;superkingdom__bacteria;superphylum__bacteroidetes/chlorobi group	99.7742663656885	0	794.768576674087	39	0	2	658	29	4	0	0	0	0	411	0	20	36	16	3	3	6	0	22	0	0	1	0	5	3	1	1	3	2	1	0	0	0	1	0	1420	0	1	2	0	1	4	42	3
OTU_79	uncultured gemella sp. ;k__bacteria;p__firmicutes;c__bacilli;o__bacillales;f__bacillales;g__gemella;s__gemella spp.;superkingdom__bacteria	99.7767857142857	0	803.785420679643	1	0	0	3512	7	13	0	0	0	5	17	0	0	14	11	9	6	18	10	15	0	0	0	6	11	0	0	0	0	0	25	0	0	10	2	0	0	16	0	0	9	5	4865	7	5
OTU_80	eu722737.1 bacteroides dorei str. b11 ;k__bacteria;p__bacteroidetes;c__bacteroidia;o__bacteroidales;f__bacteroidaceae;g__bacteroides;s__bacteroides dorei;superkingdom__bacteria;superphylum__bacteroidetes/chlorobi group	99.7742663656885	0	794.768576674087	3	0	0	65	0	0	0	1	0	0	32	2	0	3	84	8	1	2	4	35	12	26	0	0	2	1	0	0	2	0	236	17	0	0	0	0	10	0	0	1	0	0	2	1	90
OTU_81	eu086786.1 arthrobacter albus str. 1366 ;k__bacteria;p__actinobacteria;c__actinobacteria;o__actinomycetales;f__micrococcaceae;g__arthrobacter;s__arthrobacter albus;superkingdom__bacteria;subclass actinobacteridae;suborder__micrococcineae	99.7701149425287	0	780.341626265197	4	0	2	3	1	3	0	0	0	3	1	0	68	6	5	3	11	6	6	3	1	0	3	5	1	1	4	0	0	1	2	0	3	1	1	0	73	0	1	0	2	179	8	167	2
OTU_82	uncultured prevotella sp. ;k__bacteria;p__bacteroidetes;c__bacteroidia;o__bacteroidales;f__prevotellaceae;g__prevotella;s__prevotella spp.;superkingdom__bacteria;superphylum__bacteroidetes/chlorobi group	98.6486486486486	0	771.324782259641	3	0	0	4	1	1	1	0	2	1	0	0	33	4	58	0	34	7	39	17	0	0	0	1	1	0	0	0	0	0	63	0	0	3	0	0	96	0	0	0	1	3	3	1	80
OTU_83	uncultured pseudomonas sp. ;k__bacteria;p__proteobacteria;c__gammaproteobacteria;o__pseudomonadales;f__pseudomonadaceae;g__pseudomonas;s__pseudomonas spp.;superkingdom__bacteria	100	0	809.195527082976	0	0	0	5	1	4	0	0	0	1	3	0	0	2	6	4291	12	7	1	0	0	0	0	8	0	0	0	0	0	0	4	0	0	3	0	18	0	0	0	0	2	1	1	1	5
OTU_84	nr_026360.1 anaerococcus octavius str. nctc 9810 ;k__bacteria;p__firmicutes;c__clostridia;o__clostridiales;f__peptoniphilaceae;g__anaerococcus;s__anaerococcus octavius;superkingdom__bacteria	99.7624703087886	0	755.09446304964	23	9	0	7	128	31	1	93	49	1	5	850	3	121	0	33	4	4	125	11	26	1	0	0	14	1	2	6	0	1	1	171	2	0	0	1	3	0	2	9	4	0	1	55	15
OTU_85	veillonella sp. s4_aa2_6 ;k__bacteria;p__firmicutes;c__negativicutes;o__selenomonadales;f__veillonellaceae;g__veillonella;s__veillonella sp.;superkingdom__bacteria	99.7772828507795	0	801.982051878531	1	1	0	0	3	2	0	0	0	2	28	0	0	2	1	2	3	2	164	2	0	0	0	1	1	2	0	0	0	0	2	1	0	0	0	1	0	4	92	1	3	1	274	3	2
OTU_86	eu136679.1 bacteroides thetaiotaomicron str. bcrc10624 ;k__bacteria;p__bacteroidetes;c__bacteroidia;o__bacteroidales;f__bacteroidaceae;g__bacteroides;s__bacteroides thetaiotaomicron;superkingdom__bacteria;superphylum__bacteroidetes/chlorobi group	99.7742663656885	0	794.768576674087	1	0	0	0	0	0	0	1	0	0	0	1	0	0	24	3	0	0	0	0	0	2	0	0	0	0	0	0	0	0	3	3	0	0	0	0	0	0	0	0	0	0	0	0	10
OTU_87	bifidobacterium sp. hgat7 ;k__bacteria;p__actinobacteria;c__actinobacteria;o__bifidobacteriales;f__bifidobacteriaceae;g__bifidobacterium;s__bifidobacterium sp.;superkingdom__bacteria;subclass actinobacteridae	99.7685185185185	0	774.931519861863	1	0	5	1	0	1	6	0	4	0	0	0	0	1	0	6	0	93	1	2	26	0	0	0	14	0	0	0	2	1	0	0	0	0	0	0	10	0	0	3	9	0	0	3	2
OTU_88	uncultured tannerella sp. ;k__bacteria;p__bacteroidetes;c__bacteroidia;o__bacteroidales;f__porphyromonadaceae;g__tannerella;s__tannerella spp.;superkingdom__bacteria;superphylum__bacteroidetes/chlorobi group	89.5927601809955	8.14745627409334e-166	587.381164546298	0	1	0	4537	0	2	0	0	0	1	4	0	7	1	2	2	4	3	0	1	0	0	0	4	4	1	0	0	0	0	32	0	0	5	0	0	5	1	0	0	3	2	6	0	0
OTU_89	x84250.1 corynebacterium jeikeium str. nctc 11913 ;k__bacteria;p__actinobacteria;c__actinobacteria;o__actinomycetales;f__corynebacteriaceae;g__corynebacterium;s__corynebacterium jeikeium;superkingdom__bacteria;subclass actinobacteridae;suborder__corynebacterineae	99.3087557603687	0	769.52141345853	2	0	13	0	4	4	0	3	1	1	2	2	11	3	3	3	6	4	5	3	0	1	3	1	22	0	0	1	32	1	1	2	0	4	0	1	0	3	3	150	2	33	1	9	2
OTU_90	prevotella bergensis ;k__bacteria;p__bacteroidetes;c__bacteroidia;o__bacteroidales;f__prevotellaceae;g__prevotella;s__prevotella bergensis;superkingdom__bacteria;superphylum__bacteroidetes/chlorobi group	99.5495495495496	0	791.161839071864	13	1	0	368	4	1	1	0	0	0	20	4	59	3	62	2	14	0	0	0	0	1	0	0	0	2	2	5	0	0	1	0	0	0	1	0	99	0	0	0	0	1	0	0	4
OTU_91	af371488.1 swine intestine clone p_1883_s962_3 ;k__bacteria;p__firmicutes;c__bacilli;o__lactobacillales;f__lactobacillaceae;g__lactobacillus;s__lactobacillus mucosae;superkingdom__bacteria	99.7767857142857	0	803.785420679643	0	0	0	0	0	0	0	0	0	0	0	0	1	0	0	0	0	0	0	0	0	0	0	0	0	0	0	0	0	0	0	0	0	0	0	0	3	0	0	4	0	0	0	0	0
OTU_92	prevotella timonensis ;k__bacteria;p__bacteroidetes;c__bacteroidia;o__bacteroidales;f__prevotellaceae;g__prevotella;s__prevotella timonensis;superkingdom__bacteria;superphylum__bacteroidetes/chlorobi group	96.3882618510158	0	728.043931032972	2	0	0	404	1	2	0	0	0	0	5	19	29	1	0	1	16	0	0	4	0	0	0	0	1	1	5	10	0	0	3	0	0	1	0	1	3	0	0	0	2	0	8	7	2
OTU_93	finegoldia magna ;k__bacteria;p__firmicutes;c__clostridia;o__clostridiales;f__peptoniphilaceae;g__finegoldia;s__finegoldia magna;superkingdom__bacteria	99.7641509433962	0	756.897831850751	32	4	0	1	3	20	6	0	0	1	16	0	10	26	3	23	22	0	41	12	29	0	0	1	11	0	0	0	0	2	23	0	0	1	0	0	163	1	2	0	2	1	1	2	91
OTU_94	eu766410.1 pervasive effects antibiotic on human gut microbiota deep sequencing fecal clone b5_477 ;k__bacteria;p__bacteroidetes;c__bacteroidia;o__bacteroidales;f__bacteroidaceae;g__bacteroides;s__bacteroides ovatus;superkingdom__bacteria;superphylum__bacteroidetes/chlorobi group	99.7747747747748	0	792.965207872975	1	0	0	2	0	0	0	0	0	0	0	0	0	1	18	0	1	0	0	0	0	5	0	0	3	0	1	0	0	0	0	5	0	0	0	0	7	0	0	0	3	0	0	0	0
OTU_95	af371497.1 swine intestine clone p_4323_4wa3 ;k__bacteria;p__firmicutes;c__bacilli;o__lactobacillales;f__lactobacillaceae;g__lactobacillus;s__lactobacillus salivarius;superkingdom__bacteria	99.5535714285714	0	800.17868307742	0	0	0	0	0	0	0	0	0	0	0	0	0	0	0	0	0	0	0	0	0	0	0	0	0	0	0	0	0	0	0	0	0	0	0	0	4	0	0	0	0	0	0	0	0
OTU_96	uncultured eggerthella sp. ;k__bacteria;p__actinobacteria;c__actinobacteria;o__coriobacteriales;f__coriobacteriaceae;g__eggerthella;s__eggerthella spp.;superkingdom__bacteria;subclass coriobacteridae;suborder__coriobacterineae	99.7630331753555	0	756.897831850751	0	0	0	1	0	0	0	0	0	1	0	0	0	0	0	0	2	0	0	0	0	0	0	0	0	0	0	0	0	0	1	0	0	0	0	0	2	0	0	0	1	0	377	1	1
OTU_97	gq009105.1 topographical and temporal human skin microbiome skin buttock clone nbw827c02c1 ;k__bacteria;p__actinobacteria;c__actinobacteria;o__actinomycetales;f__corynebacteriaceae;g__corynebacterium;s__corynebacterium riegelii;superkingdom__bacteria;subclass actinobacteridae;suborder__corynebacterineae	99.7647058823529	0	762.307938254085	23	3	0	1	0	4	3	2	1	1	0	0	4	2	0	0	4	2	0	0	4	2	1	3	1	3	0	3	2	2	2	3	4	1	0	0	2254	1	2	0	0	156	1	109	1
OTU_99	gq106413.1 topographical and temporal human skin microbiome skin volar forearm clone nbw534f06c1 ;k__bacteria;p__proteobacteria;c__gammaproteobacteria;o__pasteurellales;f__pasteurellaceae;g__haemophilus;s__haemophilus parainfluenzae;superkingdom__bacteria	99.7767857142857	0	800.17868307742	24	4	0	4	0	7	2	0	2	0	1	0	0	1	2	2	4	199	9	0	3	0	0	4	14	0	0	0	3	1	308	0	2	102	1	0	7	1	1	0	2	1	3	515	1
OTU_100	uncultured faecalibacterium sp. ;k__bacteria;p__firmicutes;c__clostridia;o__clostridiales;f__ruminococcaceae;g__faecalibacterium;s__faecalibacterium spp.;superkingdom__bacteria	99.7635933806147	0	758.701200651862	4	1	0	212	1	2	2	1	0	0	0	1	0	17	0	29	2	1	9	34	91	2	0	1	88	0	0	0	22	1	43	6	0	0	0	0	22	0	1	0	1	1	4	3	44
OTU_101	uncultured dietzia sp. ;k__bacteria;p__actinobacteria;c__actinobacteria;o__actinomycetales;f__dietziaceae;g__dietzia;s__dietzia spp.;superkingdom__bacteria;subclass actinobacteridae;suborder__corynebacterineae	99.0654205607477	0	755.09446304964	10	0	1	30	7	0	3	66	4	1	87	18	67	26	20	14	20	2	54	11	3	0	0	2	5	0	1	4	0	4	1	77	4	0	0	0	45	1	1	0	196	1	1	29	43
OTU_102	gq027502.1 topographical and temporal human skin microbiome skin manubrium clone nbw848d06c1 ;k__bacteria;p__firmicutes;c__clostridia;o__clostridiales;f__peptoniphilaceae;g__parvimonas;s__parvimonas micra;superkingdom__bacteria	99.5260663507109	0	753.291094248529	0	0	0	1438	1	2	0	1	1	2	1	0	1	4	1155	1	4	20	2	1	0	0	0	4	2	0	1	0	0	1	6	0	0	5	0	0	6	1	0	1	2	0	4	0	0
OTU_103	peptoniphilus sp. s9 pr_13 ;k__bacteria;p__firmicutes;c__clostridia;o__clostridiales;f__peptoniphilaceae;g__peptoniphilus;s__peptoniphilus sp.;superkingdom__bacteria	99.5260663507109	0	753.291094248529	17	0	1	0	17	3	30	0	3	1	16	37	19	54	37	26	24	0	14	18	21	1	1	4	3	0	13	3	1	1	5	9	6	2	1	2	113	1	0	3	16	0	2	42	56
OTU_104	gu130530.1 acinetobacter calcoaceticus str. pvas6 ;k__bacteria;p__proteobacteria;c__gammaproteobacteria;o__pseudomonadales;f__moraxellaceae;g__acinetobacter;s__acinetobacter calcoaceticus;superkingdom__bacteria;species group acinetobacter calcoaceticus/baumannii complex	99.7777777777778	0	803.785420679643	0	0	0	1	0	8	0	0	0	0	0	0	0	0	9	1	7	9	3941	1	0	0	0	5	1	0	0	0	0	0	2	0	0	3	0	7	0	0	0	0	0	60	1	1	1
OTU_106	cloacibacterium normanense ;k__bacteria;p__bacteroidetes;c__flavobacteriia;o__flavobacteriales;f__flavobacteriaceae;g__cloacibacterium;s__cloacibacterium normanense;superkingdom__bacteria;superphylum__bacteroidetes/chlorobi group	99.548532731377	0	791.161839071864	0	0	2	2	0	0	7	0	0	0	1	0	0	0	0	0	0	0	0	0	0	0	0	0	0	0	0	0	0	0	0	4	0	0	0	0	0	0	0	0	0	0	2	0	0
OTU_107	am157439.1 staphylococcus epidermidis mother v4 ;k__bacteria;p__firmicutes;c__bacilli;o__bacillales;f__staphylococcaceae;g__staphylococcus;s__staphylococcus epidermidis;superkingdom__bacteria	99.7297297297297	0	663.122654192969	0	0	0	0	0	0	0	1	0	0	0	0	0	0	0	0	0	0	0	0	0	0	0	0	0	0	0	0	0	0	0	0	0	0	0	0	0	0	0	0	0	0	0	0	0
OTU_108	ay513496.1 oligella urethralis str. 2001034128 ;k__bacteria;p__proteobacteria;c__betaproteobacteria;o__burkholderiales;f__alcaligenaceae;g__oligella;s__oligella urethralis;superkingdom__bacteria	99.7767857142857	0	803.785420679643	14	2	1	0	0	0	0	0	1	0	1	2	1	0	0	0	1	2	1	0	0	0	0	0	0	1	1	1	1	2	0	1	0	1	0	1	0	0	0	0	0	283	0	1	0
OTU_110	sporobacterium sp. wal 1855d ;k__bacteria;p__firmicutes;c__clostridia;o__clostridiales;f__lachnospiraceae;g__sporobacterium;s__sporobacterium sp.;superkingdom__bacteria	99.0543735224586	0	746.077619044084	6	2	1	79	5	13	313	0	0	1	33	1	153	29	4	46	22	1	24	0	2	0	0	1	3	1	1	1	0	0	2	3	1	0	0	0	266	0	1	18	0	0	1	1	0
OTU_111	corynebacterium sp. 707471/2012 ;k__bacteria;p__actinobacteria;c__actinobacteria;o__actinomycetales;f__corynebacteriaceae;g__corynebacterium;s__corynebacterium sp.;superkingdom__bacteria;subclass actinobacteridae;suborder__corynebacterineae	99.7668997668998	0	769.52141345853	13	1	12	2	0	5	1	141	187	1	42	0	2	2	0	0	30	5	6	9	9	1	1	2	31	2	0	5	6	6	102	5	1	5	5	1	0	0	0	0	137	0	0	359	5
OTU_112	ay773956.1 lactobacillus paracasei 10c ;k__bacteria;p__firmicutes;c__bacilli;o__lactobacillales;f__lactobacillaceae;g__lactobacillus;s__lactobacillus paracasei;superkingdom__bacteria	100	1.21792602005744e-009	68.0109498262712	305	16	296	32	319	248	120	40	30	816	251	87	289	372	404	492	32	143	260	736	252	7	70	242	119	16	35	83	32	8	28	181	93	115	63	21	70	306	47	64	542	11	154	617	82
OTU_115	haemophilus haemolyticus ;k__bacteria;p__proteobacteria;c__gammaproteobacteria;o__pasteurellales;f__pasteurellaceae;g__haemophilus;s__haemophilus haemolyticus;superkingdom__bacteria	100	0	809.195527082976	15	0	0	1	5	0	0	1	3	0	0	1	0	0	1	0	0	0	0	0	1	0	1	36	149	571	1	0	1	2	0	0	0	8	0	2	1	0	3	0	1	1	3	0	0
OTU_116	ay968205.1 porphyromonas somerae str. wal 6690 ;k__bacteria;p__bacteroidetes;c__bacteroidia;o__bacteroidales;f__porphyromonadaceae;g__porphyromonas;s__porphyromonas somerae;superkingdom__bacteria;superphylum__bacteroidetes/chlorobi group	99.548532731377	0	791.161839071864	0	2	0	1	1	2	5	0	0	0	0	0	2	4	0	0	0	2	0	0	0	0	0	0	0	0	0	0	0	0	6	1	0	0	0	0	316	0	0	0	0	0	0	8	0
OTU_117	brevibacterium ravenspurgense ;k__bacteria;p__actinobacteria;c__actinobacteria;o__actinomycetales;f__brevibacteriaceae;g__brevibacterium;s__brevibacterium ravenspurgense;superkingdom__bacteria;subclass actinobacteridae;suborder__micrococcineae	99.7674418604651	0	771.324782259641	5	0	1	0	0	0	1	2	0	0	0	0	60	0	0	0	1	0	1	0	0	0	1	0	0	0	0	1	2	0	0	0	2	1	0	1	529	0	0	0	0	38	1	117	1
OTU_118	gq016255.1 topographical and temporal human skin microbiome skin gluteal crease clone nbw822h03c1 ;k__bacteria;p__firmicutes;c__bacilli;o__bacillales;f__staphylococcaceae;g__staphylococcus;s__staphylococcus aureus;superkingdom__bacteria	100	0	746.077619044084	1	0	0	0	0	1	0	0	0	10	1	0	0	2	7	0	1	7	5	0	0	4	0	0	1	0	0	1	0	0	0	0	1	0	0	0	0	1	0	0	2	0	0	0	0
OTU_119	anaerococcus sp. sj_2013 ;k__bacteria;p__firmicutes;c__clostridia;o__clostridiales;f__peptoniphilaceae;g__anaerococcus;s__anaerococcus sp.;superkingdom__bacteria	99.7624703087886	0	755.09446304964	7	3	0	2	61	4	0	49	14	0	14	283	1	19	0	8	0	0	27	0	2	0	0	0	4	0	0	5	3	0	0	114	3	1	0	0	3	0	0	2	0	0	0	6	2
OTU_120	gq014585.1 topographical and temporal human skin microbiome skin umbilicus clone nbw761e12c1 ;k__bacteria;p__proteobacteria;c__epsilonproteobacteria;o__campylobacterales;f__campylobacteraceae;g__campylobacter;s__campylobacter hominis;superkingdom__bacteria;subphylum__delta/epsilon subdivisions	99.7641509433962	0	760.504569452974	17	1	1	0	20	0	9	0	0	15	1	1	10	2	3	0	2	1	7	33	15	0	1	0	6	0	1	0	1	0	2	0	1	0	1	0	30	0	1	0	0	0	2	0	12
OTU_121	clostridium sp. an_as8 ;k__bacteria;p__firmicutes;c__clostridia;o__clostridiales;f__clostridiaceae;g__clostridium;s__clostridium sp.;superkingdom__bacteria	85.5450236966825	8.31061147676022e-134	480.982405280737	6	1	1	1	5	0	0	0	0	0	516	0	7	209	0	2	0	0	1	0	80	0	0	2	2	0	0	0	0	0	1	0	0	0	0	0	0	0	0	8	5	0	3	2	0
OTU_122	uncultured eubacterium sp. ;k__bacteria;p__firmicutes;c__clostridia;o__clostridiales;f__eubacteriaceae;g__eubacterium;s__eubacterium spp.;superkingdom__bacteria	99.7635933806147	0	758.701200651862	1	0	0	1	1	2	0	0	0	0	0	0	0	1	1220	0	0	3	3	0	0	0	0	1	1	0	0	0	0	0	1	0	0	2	0	0	0	1	0	0	1	1	1	1	0
OTU_123	halospirulina sp. ef17(2012) ;k__bacteria;p__cyanobacteria;c__cyanobacteria;o__oscillatoriales;f__oscillatoriales;g__halospirulina;s__halospirulina sp.;superkingdom__bacteria;subclass oscillatoriophycideae	99.7647058823529	0	762.307938254085	3	0	0	0	10	7	6	3	1	4	4	1	1	7	1	0	1	0	2	94	45	1	0	2	11	0	2	0	0	0	1	4	1	3	0	0	1	3	0	0	14	0	0	0	2
OTU_124	af537606.1 corynebacterium sundsvallense national microbiology laboratory special identifier 99_0121 ;k__bacteria;p__actinobacteria;c__actinobacteria;o__actinomycetales;f__corynebacteriaceae;g__corynebacterium;s__corynebacterium sundsvallense;superkingdom__bacteria;subclass actinobacteridae;suborder__corynebacterineae	99.5348837209302	0	767.718044657419	36	0	10	0	2	3	4	0	2	0	4	1	53	2	2	0	3	3	60	4	2	1	1	2	47	0	1	0	6	1	0	404	1	3	0	2	54	0	2	0	0	19	0	126	2
OTU_125	bergeyella zoohelcum ;k__bacteria;p__bacteroidetes;c__flavobacteriia;o__flavobacteriales;f__flavobacteriaceae;g__bergeyella;s__bergeyella zoohelcum;superkingdom__bacteria;superphylum__bacteroidetes/chlorobi group	95.7110609480813	0	713.616980624082	0	0	0	0	0	0	0	1	0	0	0	0	0	0	0	0	0	0	0	0	0	0	0	0	0	0	0	0	0	0	0	0	0	0	0	0	0	0	0	0	0	0	0	0	0
OTU_126	gq014642.1 topographical and temporal human skin microbiome skin umbilicus clone nbw762d01c1 ;k__bacteria;p__synergistetes;c__synergistia;o__synergistales;f__synergistaceae;g__jonquetella;s__jonquetella anthropi;superkingdom__bacteria	100	0	771.324782259641	2	0	0	1	1	1	0	0	0	0	3	0	5	0	14	0	4	2	5	0	0	0	0	2	0	0	0	0	0	0	0	0	0	0	0	0	14	0	0	0	1	1	1	0	0
OTU_127	fj369116.1 feces adult twins and mothers ;k__bacteria;p__proteobacteria;c__betaproteobacteria;o__burkholderiales;f__sutterellaceae;g__sutterella;s__sutterella spp.;superkingdom__bacteria	99.7767857142857	0	803.785420679643	0	0	0	32	1	0	0	0	0	0	0	0	0	0	0	0	0	1	0	0	0	0	0	0	0	0	0	0	0	0	1	0	0	0	0	0	4	0	0	1	2	0	0	1	2
OTU_128	murdochiella sp. s9 pr_10 ;k__bacteria;p__firmicutes;c__clostridia;o__clostridiales;f__peptoniphilaceae;g__murdochiella;s__murdochiella sp.;superkingdom__bacteria	100	0	762.307938254085	6	0	0	0	6	4	0	0	0	0	2	0	7	35	0	3	2	1	0	0	6	0	1	0	0	0	0	0	0	0	9	38	0	0	0	0	0	0	0	1	5	0	1	0	0
OTU_129	dq905699.1 human fecal clone 014c_h6 ;k__bacteria;p__firmicutes;c__clostridia;o__clostridiales;f__eubacteriaceae;g__eubacterium;s__eubacterium rectale;superkingdom__bacteria	100	0	765.914675856307	3	0	0	17	0	0	2	0	0	0	5	4	0	0	0	3	0	0	4	9	15	1	1	2	20	0	0	0	1	0	0	12	0	2	0	0	9	0	0	0	0	0	0	1	25
OTU_130	escherichia coli o145:h28 str. rm12581 ;k__bacteria;p__proteobacteria;c__gammaproteobacteria;o__enterobacteriales;f__enterobacteriaceae;g__escherichia;s__escherichia coli;superkingdom__bacteria	99.6923076923077	4.19106276917156e-164	581.971058142964	0	1	0	0	0	0	0	0	0	0	0	0	0	0	1	0	1	3	0	0	0	0	0	0	0	0	0	0	1	0	0	0	0	1	0	0	0	0	0	0	0	0	0	0	0
OTU_131	actinomyces sp. s9 pr_21 ;k__bacteria;p__actinobacteria;c__actinobacteria;o__actinomycetales;f__actinomycetaceae;g__actinomyces;s__actinomyces sp.;superkingdom__bacteria;subclass actinobacteridae;suborder__actinomycineae	99.546485260771	0	787.555101469642	2	0	0	337	2	1	0	1	0	0	1	0	22	1	0	0	4	0	3	0	0	0	0	0	1	0	1	6	0	0	4	3	6	1	0	0	3	0	0	1	1	1	0	16	0
OTU_132	gq061259.1 topographical and temporal human skin microbiome skin retroauricular crease clone nbw17f12c1 ;k__bacteria;p__bacteroidetes;c__bacteroidia;o__bacteroidales;f__prevotellaceae;g__prevotella;s__prevotella intermedia;superkingdom__bacteria;superphylum__bacteroidetes/chlorobi group	99.7747747747748	0	796.571945475198	0	0	0	1	0	3	0	0	0	1	0	0	0	0	882	0	2	1	1	0	0	0	0	1	0	0	0	0	0	0	0	0	0	0	0	0	0	0	0	0	0	1	0	0	0
OTU_133	ay533382.1 eubacterium yurii subsp. schtitka str. atcc 43716 ;k__bacteria;p__firmicutes;c__clostridia;o__clostridiales;f__eubacteriaceae;g__eubacterium;s__eubacterium yurii;superkingdom__bacteria	90.1176470588235	4.05578491300373e-163	578.364320540742	1	0	0	818	0	1	24	0	0	1	1	0	20	3	1	1	3	1	1	1	0	0	0	0	0	0	0	0	1	0	2	0	0	0	0	0	0	0	0	0	1	1	2	0	0
OTU_134	dq029351.1 aeromonas veronii str. hq010516c_1 ;k__bacteria;p__proteobacteria;c__gammaproteobacteria;o__aeromonadales;f__aeromonadaceae;g__aeromonas;s__aeromonas veronii;superkingdom__bacteria	99.7767857142857	0	803.785420679643	0	0	0	1	0	2	0	0	0	0	0	0	0	0	1	1046	1	2	0	1	0	0	0	0	0	0	0	0	0	0	0	0	0	4	0	0	0	0	0	0	0	0	1	1	1
OTU_135	uncultured prevotella sp. ;k__bacteria;p__bacteroidetes;c__bacteroidia;o__bacteroidales;f__prevotellaceae;g__prevotella;s__prevotella spp.;superkingdom__bacteria;superphylum__bacteroidetes/chlorobi group	99.548532731377	0	791.161839071864	0	0	0	2	0	0	0	0	0	1	0	0	0	0	890	2	1	1	3	0	0	0	0	1	0	0	0	0	0	0	0	0	0	1	0	0	0	0	0	0	0	0	0	0	0
OTU_136	fj219587.1 morganella morganii str. bh_16 ;k__bacteria;p__proteobacteria;c__gammaproteobacteria;o__enterobacteriales;f__enterobacteriaceae;g__morganella;s__morganella morganii;superkingdom__bacteria	99.7767857142857	0	803.785420679643	0	0	0	0	1	0	0	1	0	2	0	0	0	0	0	0	0	14	0	1	0	0	0	1	150	0	0	0	0	0	1	0	0	0	0	0	0	0	0	0	0	0	1	0	22
OTU_137	am259495.1 sulfurihydrogenibium sp. str. uz1_1c1 ;k__bacteria;p__aquificae;c__aquificae;o__aquificales;f__hydrogenothermaceae;g__sulfurihydrogenibium;s__sulfurihydrogenibium rodmanii;superkingdom__bacteria	76.4150943396226	8.94232389208374e-083	311.465737976284	0	0	0	802	1	1	0	0	0	0	0	0	0	0	0	0	1	1	1	1	0	0	0	0	1	0	0	0	0	0	0	0	0	0	0	0	0	2	0	0	0	1	0	0	0
OTU_138	eu931440.1 examined methods chronic venous leg ulcer clone conr17 ;k__bacteria;p__actinobacteria;c__actinobacteria;o__actinomycetales;f__actinomycetaceae;g__actinobaculum;s__actinobaculum schaalii;superkingdom__bacteria;subclass actinobacteridae;suborder__actinomycineae	99.7722095671982	0	787.555101469642	45	1	18	168	0	1	0	0	1	0	13	0	1	0	7	0	0	0	2	3	0	0	0	1	0	5	3	1	1	2	0	1	0	0	3	1	1	0	0	0	0	1	3	27	2
OTU_139	uncultured dialister sp. ;k__bacteria;p__firmicutes;c__negativicutes;o__selenomonadales;f__veillonellaceae;g__dialister;s__dialister spp.;superkingdom__bacteria	99.5535714285714	0	800.17868307742	2	0	0	113	0	0	0	0	1	0	14	0	40	1	0	0	2	1	0	0	0	0	0	0	0	0	0	0	0	0	1	0	2	0	0	0	0	1	0	0	19	0	0	0	1
OTU_140	gq046370.1 topographical and temporal human skin microbiome skin volar forearm clone nbw997d03c1 ;k__bacteria;p__actinobacteria;c__actinobacteria;o__actinomycetales;f__microbacteriaceae;g__pseudoclavibacter;s__zimmermannella bifida;superkingdom__bacteria;subclass actinobacteridae;suborder__micrococcineae	99.7663551401869	0	767.718044657419	0	0	0	2	1	1	0	0	0	1	2	0	0	1	0	1	2	1	0	1	0	0	0	1	1	1	0	0	0	0	2	3	0	0	0	0	0	1	1	0	1	4	1	2	1
OTU_141	gq014609.1 topographical and temporal human skin microbiome skin umbilicus clone nbw761h06c1 ;k__bacteria;p__actinobacteria;c__actinobacteria;o__actinomycetales;f__actinomycetaceae;g__mobiluncus;s__mobiluncus curtisii;superkingdom__bacteria;subclass actinobacteridae;suborder__actinomycineae	99.7727272727273	0	789.358470270753	22	1	0	4	0	0	33	0	6	0	34	1	0	0	1	16	1	0	1	83	4	1	0	1	1	0	0	54	1	0	1	3	0	0	0	1	17	1	0	0	8	0	2	1	16
OTU_142	am420221.1 noma subgingival plaque clone 601d08(oral) ;k__bacteria;p__proteobacteria;c__epsilonproteobacteria;o__campylobacterales;f__campylobacteraceae;g__campylobacter;s__campylobacter gracilis;superkingdom__bacteria;subphylum__delta/epsilon subdivisions	100	0	765.914675856307	4	2	0	36	0	0	0	1	1	0	0	0	680	0	10	0	0	0	0	0	0	0	0	1	0	0	0	0	0	0	0	0	0	0	0	0	0	0	0	0	0	0	0	0	0
OTU_143	fn178468.2 atopobium minutum str. dsm 20586 ;k__bacteria;p__actinobacteria;c__actinobacteria;o__coriobacteriales;f__coriobacteriaceae;g__atopobium;s__atopobium minutum;superkingdom__bacteria;subclass coriobacteridae;suborder__coriobacterineae	99.5348837209302	0	767.718044657419	9	1	10	25	3	3	0	0	0	0	0	0	22	9	1	1	0	1	1	17	0	0	0	0	0	0	1	77	0	1	2	6	0	0	3	0	0	3	0	0	5	0	2	0	17
OTU_145	gq101558.1 topographical and temporal human skin microbiome skin umbilicus clone nbw496e05c1 ;k__bacteria;p__firmicutes;c__clostridia;o__clostridiales;f__peptoniphilaceae;g__peptoniphilus;s__peptoniphilus asaccharolyticus;superkingdom__bacteria	99.7635933806147	0	758.701200651862	1	0	0	0	1	1	0	0	0	0	25	3	3	2	1	2	13	0	6	0	0	0	0	2	1	0	0	1	1	0	0	3	0	1	0	0	30	0	0	4	1	0	1	0	0
OTU_146	ay321961.1 eggerthella hongkongensis str. hku13 ;k__bacteria;p__actinobacteria;c__actinobacteria;o__coriobacteriales;f__coriobacteriaceae;g__paraeggerthella;s__eggerthella hongkongensis;superkingdom__bacteria;subclass coriobacteridae;suborder__coriobacterineae	95.5082742316785	0	673.942866999636	0	0	0	445	0	2	0	0	0	0	1	0	1	0	0	0	1	1	1	0	4	0	0	0	0	0	2	0	0	0	0	0	0	0	0	0	0	0	1	0	1	0	1	18	1
OTU_147	aj579914.1 helcococcus sueciensis str. ccug 47334 ;k__bacteria;p__firmicutes;c__clostridia;o__clostridiales;f__peptoniphilaceae;g__helcococcus;s__helcococcus sueciensis;superkingdom__bacteria	99.7630331753555	0	756.897831850751	1	0	0	0	0	0	0	0	0	0	0	0	0	0	0	0	0	0	0	0	0	0	0	0	0	0	0	0	0	0	0	0	0	0	0	0	607	0	0	0	0	3	0	6	1
OTU_148	af537597.1 corynebacterium imitans national microbiology laboratory special identifier 01_0063 ;k__bacteria;p__actinobacteria;c__actinobacteria;o__actinomycetales;f__corynebacteriaceae;g__corynebacterium;s__corynebacterium imitans;superkingdom__bacteria;subclass actinobacteridae;suborder__corynebacterineae	99.5348837209302	0	764.111307055196	2	0	0	0	0	0	20	0	0	1	1	0	1	0	1	0	1	2	4	1	0	0	1	0	0	0	0	0	0	0	0	2	0	2	0	0	18	0	0	0	2	36	0	4	9
OTU_149	fj378659.2 enterococcus faecalis str. hn_n4 ;k__bacteria;p__firmicutes;c__bacilli;o__lactobacillales;f__enterococcaceae;g__enterococcus;s__enterococcus faecalis;superkingdom__bacteria	100	0	755.09446304964	156	53	17	1	2	31	4	10	251	2	2	13	6	6	73	2	8	64	0	2	6	1455	4198	26	12	1	2	26	2334	1	8	9	14	857	5	14	281	52	463	36	1	6	12	66	81
OTU_150	atopobium sp. f0209 ;k__bacteria;p__actinobacteria;c__actinobacteria;o__coriobacteriales;f__coriobacteriaceae;g__atopobium;s__atopobium sp.;superkingdom__bacteria;subclass coriobacteridae;suborder__coriobacterineae	99.3006993006993	0	760.504569452974	17	0	0	1	0	1	7	0	0	0	0	0	35	1	13	10	1	1	2	0	0	0	0	0	0	0	0	1	1	0	0	0	0	0	0	1	1	0	0	0	0	0	0	0	6
OTU_151	gq038529.1 topographical and temporal human skin microbiome skin volar forearm clone nbu407g11c1 ;k__bacteria;p__firmicutes;c__clostridia;o__clostridiales;f__peptoniphilaceae;g__peptoniphilus;s__peptoniphilus asaccharolyticus;superkingdom__bacteria	99.7630331753555	0	753.291094248529	4	0	3	57	0	0	59	0	0	1	7	0	2	0	2	9	1	1	1	7	0	0	0	0	0	1	0	5	1	0	0	0	1	1	0	0	4	0	1	0	0	0	1	1	13
OTU_153	ef528261.1 pseudomonas migulae ae2 ;k__bacteria;p__proteobacteria;c__gammaproteobacteria;o__pseudomonadales;f__pseudomonadaceae;g__pseudomonas;s__pseudomonas migulae;superkingdom__bacteria	99.7767857142857	0	803.785420679643	0	0	5	0	0	1	0	0	0	1	2	0	0	3	0	0	0	1	54	0	6	0	0	1	6	0	0	0	1	0	1	0	0	1	0	14	3	1	0	1	10	1	0	3	0
OTU_154	gq009266.1 topographical and temporal human skin microbiome skin popliteal fossa clone nbw829c12c1 ;k__bacteria;p__firmicutes;c__bacilli;o__lactobacillales;f__lactobacillaceae;g__lactobacillus;s__lactobacillus jensenii;superkingdom__bacteria	99.5294117647059	0	758.701200651862	1	1	0	1	18	0	0	1	0	2	0	8	8	1	0	2	0	0	4	1	0	0	1	3	0	0	0	1	9	0	0	1	0	6	27	6	0	11	0	0	3	0	10	0	0
OTU_155	u06094.1 ureaplasma urealyticum str. 7 (serovar 1) ;k__bacteria;p__tenericutes;c__mollicutes;o__mycoplasmatales;f__mycoplasmataceae;g__ureaplasma;s__ureaplasma urealyticum;superkingdom__bacteria	100	0	747.880987845195	9	0	0	2	109	3	0	0	0	49	0	0	70	0	0	1	67	1	0	0	0	0	0	8	3	13	65	45	0	12	0	524	423	0	14	22	55	45	6	0	37	0	17	0	0
OTU_156	fm874340.1 occupant source house mattress dust clone mc01c10 ;k__bacteria;p__firmicutes;c__bacilli;o__lactobacillales;f__lactobacillaceae;g__lactobacillus;s__lactobacillus jensenii;superkingdom__bacteria	99.5444191343964	0	780.341626265197	17	1	2	11	687	23	15	16	12	17	10	148	165	11	10	80	7	11	47	72	19	9	9	85	30	4	79	7	199	2	10	5	0	92	405	159	7	188	6	13	134	8	115	20	15
OTU_157	veillonella sp. dnf00869 ;k__bacteria;p__firmicutes;c__negativicutes;o__selenomonadales;f__veillonellaceae;g__veillonella;s__veillonella sp.;superkingdom__bacteria	99.7767857142857	0	803.785420679643	0	0	0	0	0	0	0	0	0	1	0	0	0	0	0	0	0	0	0	0	0	0	0	231	0	0	0	0	0	0	0	0	0	9	0	0	0	1	0	1	0	0	1	0	0
OTU_158	uncultured ruminococcus sp. ;k__bacteria;p__firmicutes;c__clostridia;o__clostridiales;f__ruminococcaceae;g__ruminococcus;s__ruminococcus spp.;superkingdom__bacteria	99.0610328638498	0	751.487725447418	0	0	0	1	0	0	0	0	0	0	0	0	2	0	0	0	0	0	0	0	43	0	1	0	0	0	0	0	0	0	0	0	0	0	0	0	0	0	0	0	0	0	0	3	0
OTU_159	gq078717.1 topographical and temporal human skin microbiome skin toe web space clone nbw1172a07c1 ;k__bacteria;p__firmicutes;c__bacilli;o__lactobacillales;f__lactobacillaceae;g__lactobacillus;s__lactobacillus iners;superkingdom__bacteria	98.7577639751553	1.15862904855117e-158	563.937370131852	0	0	0	0	0	0	0	0	0	0	0	0	0	0	0	0	0	0	0	0	0	0	0	0	0	0	0	0	0	0	0	0	0	0	0	0	0	0	0	0	0	0	0	0	0
OTU_160	catonella sp. cm100 ;k__bacteria;p__firmicutes;c__clostridia;o__clostridiales;f__lachnospiraceae;g__catonella;s__catonella sp.;superkingdom__bacteria	99.0543735224586	0	746.077619044084	1	0	0	0	0	1	0	0	0	1	0	0	0	1	517	1	0	0	0	0	0	0	0	0	0	0	0	0	0	0	1	0	0	0	0	0	0	0	0	0	0	1	2	0	0
OTU_163	roseburia inulinivorans ;k__bacteria;p__firmicutes;c__clostridia;o__clostridiales;f__lachnospiraceae;g__roseburia;s__roseburia inulinivorans;superkingdom__bacteria	99.7647058823529	0	762.307938254085	0	0	0	1	0	0	0	0	0	0	3	0	0	0	0	0	0	0	0	5	3	0	0	0	3	0	0	0	0	0	1	0	0	1	0	0	10	0	0	0	0	0	0	0	1
OTU_164	gq004090.1 topographical and temporal human skin microbiome skin umbilicus clone nbu68e06c1 ;k__bacteria;p__actinobacteria;c__actinobacteria;o__actinomycetales;f__actinomycetaceae;g__actinomyces;s__actinomyces europaeus;superkingdom__bacteria;subclass actinobacteridae;suborder__actinomycineae	99.7732426303855	0	791.161839071864	14	0	8	0	1	0	27	0	2	0	0	0	9	1	0	0	0	0	0	0	0	0	1	0	0	1	1	0	0	1	0	0	0	0	0	0	5	0	1	0	0	0	0	25	2
OTU_165	gq018974.1 topographical and temporal human skin microbiome skin umbilicus clone nbu192h10c1 ;k__bacteria;p__firmicutes;c__bacilli;o__lactobacillales;f__streptococcaceae;g__streptococcus;s__streptococcus anginosus;superkingdom__bacteria;species group streptococcus anginosus group	100	0	715.420349425194	0	0	0	8	0	0	0	0	0	0	0	0	7	1	30	0	22	1	0	0	0	0	0	0	2	0	0	2	0	0	8	0	0	3	0	0	1	0	0	0	1	0	0	6	1
OTU_166	fastidiosipila sanguinis ;k__bacteria;p__firmicutes;c__clostridia;o__clostridiales;f__ruminococcaceae;g__fastidiosipila;s__fastidiosipila sanguinis;superkingdom__bacteria	99.0610328638498	0	747.880987845195	5	0	0	0	0	0	9	0	1	0	0	3	34	7	1	2	0	0	0	0	0	0	0	0	0	0	0	1	0	0	2	0	0	0	0	1	52	0	1	0	0	8	0	56	1
OTU_167	ef509096.1 loss during antibiotic treatment 1 intubated patients colonized pseudomonas aeruginosa endotracheal aspirate clone p3d1_639 ;k__bacteria;p__firmicutes;c__erysipelotrichia;o__erysipelotrichales;f__erysipelotrichaceae;g__bulleidia;s__bulleidia extructa;superkingdom__bacteria	99.5475113122172	0	789.358470270753	0	0	0	0	1	1	0	0	0	1	0	0	0	0	483	3	0	1	1	0	0	0	0	1	0	0	0	0	0	0	0	0	0	1	0	0	0	1	0	0	0	0	1	0	1
OTU_168	gq038331.1 topographical and temporal human skin microbiome skin toe web space clone nbu383f09c1 ;k__bacteria;p__actinobacteria;c__actinobacteria;o__actinomycetales;f__dermabacteraceae;g__dermabacter;s__dermabacter hominis;superkingdom__bacteria;subclass actinobacteridae;suborder__micrococcineae	99.5327102803738	0	764.111307055196	12	0	0	0	4	2	1	1	0	0	0	0	52	0	0	0	5	1	6	0	0	0	0	1	0	0	1	0	0	0	0	4	0	2	0	1	10	0	1	0	0	3	0	37	1
OTU_169	fj363049.1 feces adult twins and mothers ;k__bacteria;p__bacteroidetes;c__bacteroidia;o__bacteroidales;f__bacteroidaceae;g__bacteroides;s__bacteroides caccae;superkingdom__bacteria;superphylum__bacteroidetes/chlorobi group	99.7742663656885	0	794.768576674087	0	0	0	5	0	0	1	1	0	0	50	0	1	0	1	0	0	0	4	0	1	2	0	0	1	0	0	0	0	0	13	3	0	1	0	0	3	0	0	0	0	0	0	0	0
OTU_170	candidatus snodgrassella alvi ;k__bacteria;p__proteobacteria;c__betaproteobacteria;o__neisseriales;f__neisseriaceae;g__snodgrassella;s__candidatus snodgrassella alvi;superkingdom__bacteria	93.3035714285714	0	673.942866999636	3	0	0	0	0	1	0	150	216	0	17	1	0	0	0	0	0	1	10	9	0	1	0	1	0	0	0	2	0	0	0	9	1	2	0	0	1	0	0	0	111	0	0	0	0
OTU_171	af371845.1 swine intestine clone p_4636_2wa2 ;k__bacteria;p__firmicutes;c__clostridia;o__clostridiales;f__clostridiaceae;g__clostridium;s__clostridium perfringens;superkingdom__bacteria	99.7635933806147	0	758.701200651862	11	1	0	2	0	6	0	0	0	0	0	0	0	0	1	0	1	0	22	1	0	268	0	97	78	1	0	0	0	0	0	0	1	0	0	0	1	1	0	49	0	0	0	0	56
OTU_172	fj811877.1 leifsonia shinshuensis str. ma2_gfj ;k__bacteria;p__actinobacteria;c__actinobacteria;o__actinomycetales;f__microbacteriaceae;g__cryocola;s__cryocola spp.;superkingdom__bacteria;subclass actinobacteridae;suborder__micrococcineae	98.5981308411215	0	746.077619044084	0	0	0	0	0	0	0	0	0	0	1	0	0	0	0	0	0	0	0	0	0	0	0	0	0	0	0	0	0	0	0	0	0	0	0	0	0	0	0	0	0	0	0	0	0
OTU_173	peptoniphilus sp. oral taxon 375 ;k__bacteria;p__firmicutes;c__clostridia;o__clostridiales;f__peptoniphilaceae;g__peptoniphilus;s__peptoniphilus sp.;superkingdom__bacteria	99.0521327014218	0	744.274250242973	1	0	0	0	3	0	8	0	0	0	0	0	0	5	0	4	5	0	3	0	4	0	0	0	0	0	0	0	0	0	0	0	0	0	0	0	43	0	0	5	1	0	0	0	18
OTU_174	blautia wexlerae ;k__bacteria;p__firmicutes;c__clostridia;o__clostridiales;f__lachnospiraceae;g__blautia;s__blautia wexlerae;superkingdom__bacteria	99.7635933806147	0	758.701200651862	2	0	0	1	0	0	0	0	0	0	0	1	0	1	0	1	1	0	0	1	4	0	0	0	24	0	0	0	4	0	0	18	0	1	0	0	2	0	0	0	0	0	0	0	7
OTU_175	fj685356.1 synecology primary and secondary habitats escherichia coli o157:h7 fecal marc beef cattle feedlot animal #4228 pen 301 ;k__bacteria;p__bacteroidetes;c__bacteroidia;o__bacteroidales;f__bacteroidaceae;g__bacteroides;s__bacteroides uniformis;superkingdom__bacteria;superphylum__bacteroidetes/chlorobi group	99.7742663656885	0	794.768576674087	1	0	0	13	0	0	0	0	0	0	2	0	0	2	2	1	0	0	4	17	1	1	0	0	1	0	0	0	0	0	13	0	0	0	0	0	1	0	0	0	0	0	0	0	8
OTU_177	nz_aaxe02000112.1 parabacteroides merdae str. atcc 43184 ;k__bacteria;p__bacteroidetes;c__bacteroidia;o__bacteroidales;f__porphyromonadaceae;g__parabacteroides;s__parabacteroides merdae;superkingdom__bacteria;superphylum__bacteroidetes/chlorobi group	100	0	800.17868307742	2	0	0	4	0	0	0	0	0	0	8	0	0	0	0	10	0	0	0	0	3	0	0	0	11	0	0	1	1	0	43	0	0	0	0	0	2	0	0	0	0	0	0	2	0
OTU_178	eubacterium saphenum ;k__bacteria;p__firmicutes;c__clostridia;o__clostridiales;f__eubacteriaceae;g__eubacterium;s__eubacterium saphenum;superkingdom__bacteria	99.7647058823529	0	762.307938254085	0	0	0	0	0	1	0	0	0	0	1	0	0	1	395	1	3	0	1	0	0	0	0	0	0	0	0	0	0	0	0	0	0	0	0	0	0	1	0	0	0	1	0	0	0
OTU_179	blautia luti ;k__bacteria;p__firmicutes;c__clostridia;o__clostridiales;f__lachnospiraceae;g__blautia;s__blautia luti;superkingdom__bacteria	99.7641509433962	0	756.897831850751	0	0	0	3	0	1	1	0	0	0	0	0	0	3	0	3	0	1	5	0	2	0	0	0	10	0	0	0	0	0	0	5	0	0	0	0	0	0	0	0	3	1	0	2	4
OTU_180	varibaculum sp. ccug 61255 ;k__bacteria;p__actinobacteria;c__actinobacteria;o__actinomycetales;f__actinomycetaceae;g__varibaculum;s__varibaculum sp.;superkingdom__bacteria;subclass actinobacteridae;suborder__actinomycineae	99.5433789954338	0	782.144995066308	13	0	1	0	1	0	7	0	0	0	10	3	2	4	0	5	1	0	3	11	0	0	0	1	6	0	0	14	0	0	1	0	0	0	0	1	3	0	0	0	0	0	0	71	1
OTU_181	fusicatenibacter saccharivorans ;k__bacteria;p__firmicutes;c__clostridia;o__clostridiales;f__lachnospiraceae;g__fusicatenibacter;s__fusicatenibacter saccharivorans;superkingdom__bacteria	99.5271867612293	0	755.09446304964	0	0	0	0	0	0	1	0	0	0	0	0	0	0	0	1	1	1	4	0	8	0	0	0	15	0	0	0	3	0	0	5	1	1	0	0	1	0	0	0	0	0	1	1	3
OTU_182	prevotella timonensis ;k__bacteria;p__bacteroidetes;c__bacteroidia;o__bacteroidales;f__prevotellaceae;g__prevotella;s__prevotella timonensis;superkingdom__bacteria;superphylum__bacteroidetes/chlorobi group	95.7110609480813	0	713.616980624082	1	0	0	4	0	0	0	0	0	0	0	0	1	0	0	0	0	0	0	0	0	0	0	0	0	0	0	0	0	0	0	0	0	0	0	0	0	0	0	0	0	0	0	4	12
OTU_184	gq079226.1 topographical and temporal human skin microbiome skin occiput clone nbw1230a10c1 ;k__bacteria;p__firmicutes;c__clostridia;o__clostridiales;f__lachnospiraceae;g__moryella;s__moryella indoligenes;superkingdom__bacteria	99.7635933806147	0	758.701200651862	2	0	1	24	0	0	32	0	1	0	1	1	5	0	0	0	0	0	0	0	0	0	0	0	0	1	0	0	1	0	0	0	0	0	0	0	0	0	0	1	0	0	0	0	0
OTU_185	gq006662.1 topographical and temporal human skin microbiome skin occiput clone nbu86b09c1 ;k__bacteria;p__firmicutes;c__erysipelotrichia;o__erysipelotrichales;f__erysipelotrichaceae;g__solobacterium;s__solobacterium moorei;superkingdom__bacteria	99.5475113122172	0	789.358470270753	0	0	0	85	1	0	0	0	0	1	1	0	0	0	215	1	1	0	0	0	0	0	0	9	0	0	0	0	0	0	1	0	0	0	0	0	0	0	0	0	0	1	0	0	0
OTU_186	finegoldia magna ;k__bacteria;p__firmicutes;c__clostridia;o__clostridiales;f__peptoniphilaceae;g__finegoldia;s__finegoldia magna;superkingdom__bacteria	95.2718676122932	0	673.942866999636	2	0	0	0	0	0	9	0	0	0	1	0	0	0	1	1	0	1	1	0	0	0	0	0	0	0	0	0	0	0	0	0	0	1	0	0	20	0	0	4	0	0	0	1	0
OTU_187	uncultured ruminococcus sp. ;k__bacteria;p__firmicutes;c__clostridia;o__clostridiales;f__ruminococcaceae;g__ruminococcus;s__ruminococcus spp.;superkingdom__bacteria	99.7635933806147	0	758.701200651862	0	0	0	4	2	0	5	0	0	1	0	0	0	5	0	3	0	0	0	0	7	0	0	0	34	0	0	0	0	0	1	5	0	0	0	0	0	0	0	0	0	0	0	5	3
OTU_188	helcococcus seattlensis ;k__bacteria;p__firmicutes;c__clostridia;o__clostridiales;f__peptoniphilaceae;g__helcococcus;s__helcococcus seattlensis;superkingdom__bacteria	94.7990543735225	0	661.319285391857	17	0	1	0	0	0	38	0	0	0	0	0	0	0	0	0	1	0	1	0	0	0	0	0	0	0	0	0	1	0	0	0	0	0	0	0	88	0	0	0	0	1	0	48	0
OTU_189	ay959199.1 microbes on human vaginal epithelium clone rrna426 ;k__bacteria;p__actinobacteria;c__actinobacteria;o__bifidobacteriales;f__bifidobacteriaceae;g__bifidobacterium;s__bifidobacterium breve;superkingdom__bacteria;subclass actinobacteridae	96.3048498845266	0	710.01024302186	0	0	0	1	0	1	0	0	0	0	1	0	0	2	1	0	1	3	0	1	0	0	0	3	1	0	0	0	0	0	0	0	0	0	0	0	0	0	0	0	1	0	3	0	2
OTU_190	aj239281.1 neisseria pharyngis str. nctc4590 ;k__bacteria;p__proteobacteria;c__betaproteobacteria;o__neisseriales;f__neisseriaceae;g__neisseria;s__neisseria sicca;superkingdom__bacteria	99.7767857142857	0	803.785420679643	3	0	0	1	0	1	0	0	1	0	1	0	0	2	0	0	1	0	3	0	0	0	0	1	0	0	0	0	0	0	0	0	0	1	0	0	0	0	0	0	1	0	0	0	1
OTU_192	globicatella sanguinis ;k__bacteria;p__firmicutes;c__bacilli;o__lactobacillales;f__aerococcaceae;g__globicatella;s__globicatella sanguinis;superkingdom__bacteria	99.7767857142857	0	803.785420679643	0	0	0	1	2	0	0	0	0	2	3	0	0	3	1	3	1	1	2	2	0	0	0	0	1	0	0	0	0	0	2	0	0	0	0	0	0	0	0	0	1	29	0	745	0
OTU_193	gq042491.1 topographical and temporal human skin microbiome skin nare clone nbw940h06c1 ;k__bacteria;p__bacteroidetes;c__bacteroidia;o__bacteroidales;f__porphyromonadaceae;g__porphyromonas;s__porphyromonas endodontalis;superkingdom__bacteria;superphylum__bacteroidetes/chlorobi group	91.0112359550562	1.69160357862731e-174	616.235065364077	2	1	0	2	0	0	0	0	1	0	3	0	2	3	27	0	0	0	8	0	0	0	0	0	0	0	0	0	0	0	16	0	0	0	0	0	8	0	0	1	1	0	0	0	2
OTU_194	uncultured prevotella sp. ;k__bacteria;p__bacteroidetes;c__bacteroidia;o__bacteroidales;f__prevotellaceae;g__prevotella;s__prevotella spp.;superkingdom__bacteria;superphylum__bacteroidetes/chlorobi group	99.7742663656885	0	794.768576674087	0	0	0	1	0	0	0	0	0	0	0	0	0	0	371	0	1	1	0	0	0	0	0	0	0	0	0	0	0	0	0	0	0	1	0	0	1	1	0	0	0	0	0	0	0
OTU_195	am420082.1 noma subgingival plaque clone 302b04(oral) ;k__bacteria;p__bacteroidetes;c__bacteroidia;o__bacteroidales;f__prevotellaceae;g__prevotella;s__prevotella veroralis;superkingdom__bacteria;superphylum__bacteroidetes/chlorobi group	100	0	800.17868307742	3	0	0	0	0	0	0	4	0	0	0	0	0	0	300	0	0	0	0	1	0	0	0	4	0	0	0	0	0	0	0	0	0	0	0	0	0	0	0	0	1	0	0	0	0
OTU_196	ef604904.1 salmonella typhimurium exploits inflammation compete intestinal microbiota mouse fecal clone 16saw16a11.p1k ;k__bacteria;p__verrucomicrobia;c__verrucomicrobiae;o__verrucomicrobiales;f__verrucomicrobiaceae;g__akkermansia;s__akkermansia muciniphila;superkingdom__bacteria;superphylum__chlamydiae/verrucomicrobia group	100	0	774.931519861863	0	0	0	0	0	0	1	0	0	0	80	0	0	0	1	0	0	0	1	0	0	0	0	0	0	0	0	0	0	0	231	0	0	0	0	0	0	0	0	0	1	0	0	1	0
OTU_197	fj976578.1 acinetobacter baumannii str. lcr69 ;k__bacteria;p__proteobacteria;c__gammaproteobacteria;o__pseudomonadales;f__moraxellaceae;g__acinetobacter;s__acinetobacter baumannii;superkingdom__bacteria;species group acinetobacter calcoaceticus/baumannii complex	100	0	810.998895884087	9	0	0	0	0	0	0	0	0	0	0	0	0	2	0	0	0	0	3	0	0	0	0	0	0	0	1	0	0	0	0	0	0	0	1	397	0	0	0	0	1	4	0	0	0
OTU_199	facklamia sp. hgb0016b ;k__bacteria;p__firmicutes;c__bacilli;o__lactobacillales;f__aerococcaceae;g__facklamia;s__facklamia sp.;superkingdom__bacteria	99.5535714285714	0	800.17868307742	16	1	6	0	5	4	2	0	1	0	1	13	8	1	1	0	0	1	18	0	2	59	2	0	1	0	0	0	3	0	1	29	3	0	0	0	10	0	1	0	1	0	0	41	20
OTU_200	delftia tsuruhatensis ;k__bacteria;p__proteobacteria;c__betaproteobacteria;o__burkholderiales;f__comamonadaceae;g__delftia;s__delftia tsuruhatensis;superkingdom__bacteria	99.7767857142857	0	803.785420679643	0	0	0	0	0	1	1	0	0	1	1	0	2	1	0	2	1	0	0	46	2	0	0	1	2	0	0	0	0	0	0	1	0	0	0	0	0	0	0	1	4	1	0	1	2
OTU_202	dorea longicatena ;k__bacteria;p__firmicutes;c__clostridia;o__clostridiales;f__lachnospiraceae;g__dorea;s__dorea longicatena;superkingdom__bacteria	99.7635933806147	0	758.701200651862	0	0	0	8	0	0	3	0	0	0	0	0	0	3	0	2	0	0	2	0	0	0	0	0	17	0	0	0	4	0	0	12	0	0	0	0	1	0	0	0	0	0	0	2	0
OTU_203	gq897041.1 diets enriched fructans and/or can alter dominant fecal humans but do so non_consistent manner feces human fos and soy protein supplemented diet clone c3_100 ;k__bacteria;p__firmicutes;c__clostridia;o__clostridiales;f__clostridiaceae;g__clostridium;s__clostridium sp.;superkingdom__bacteria	99.7635933806147	0	758.701200651862	0	0	0	3	0	0	0	0	0	0	0	0	0	0	1	1	0	0	3	0	8	0	0	1	1	0	0	0	4	0	0	7	1	0	0	0	5	0	0	0	0	0	0	0	1
OTU_204	eu768403.1 pervasive effects antibiotic on human gut microbiota deep sequencing fecal clone c5_739 ;k__bacteria;p__actinobacteria;c__actinobacteria;o__bifidobacteriales;f__bifidobacteriaceae;g__bifidobacterium;s__bifidobacterium longum;superkingdom__bacteria;subclass actinobacteridae	96.9626168224299	0	713.616980624082	0	0	0	1	1	1	0	0	0	0	0	0	0	0	0	0	3	4	0	1	0	0	0	0	1	0	0	0	1	0	1	0	0	0	0	0	0	0	0	0	0	1	1	0	2
OTU_205	ab185957.1 paracoccus marinus str. kkl_a5 ;k__bacteria;p__proteobacteria;c__alphaproteobacteria;o__rhodobacterales;f__rhodobacteraceae;g__paracoccus;s__paracoccus marinus;superkingdom__bacteria	99.7635933806147	0	758.701200651862	0	0	0	0	1	0	0	2	0	0	4	0	0	2	0	0	1	0	80	0	0	0	0	1	24	0	0	0	0	0	0	9	0	0	5	5	1	0	0	0	8	0	0	5	1
OTU_208	gq034191.1 topographical and temporal human skin microbiome skin retroauricular crease clone nbu351h10c1 ;k__bacteria;p__actinobacteria;c__actinobacteria;o__actinomycetales;f__propionibacteriaceae;g__propionibacterium;s__propionibacterium acnes;superkingdom__bacteria;subclass actinobacteridae;suborder__propionibacterineae	99.7663551401869	0	767.718044657419	3	0	1	1	11	4	3	5	0	1	0	0	0	1	0	0	0	0	8	19	0	0	0	1	4	0	0	0	0	0	1	1	0	0	1	0	3	0	0	0	7	0	0	3	0
OTU_209	dq303194.1 streptococcus urinalis str. ccug 41590 ;k__bacteria;p__firmicutes;c__bacilli;o__lactobacillales;f__streptococcaceae;g__streptococcus;s__streptococcus urinalis;superkingdom__bacteria	99.5535714285714	0	800.17868307742	1	0	0	0	0	0	1	0	0	0	0	0	0	1	0	0	0	0	0	4	0	0	0	0	0	0	0	0	0	0	0	0	0	0	1	0	0	3	36	0	0	0	0	0	0
OTU_210	uncultured subdoligranulum sp. ;k__bacteria;p__firmicutes;c__clostridia;o__clostridiales;f__ruminococcaceae;g__subdoligranulum;s__subdoligranulum spp.;superkingdom__bacteria	99.5271867612293	0	755.09446304964	0	0	0	14	1	0	0	0	0	0	0	0	0	0	1	5	0	0	1	5	14	0	0	1	3	0	0	0	1	0	0	0	0	0	0	0	1	0	0	0	2	0	0	0	7
OTU_211	uncultured ruminococcus sp. ;k__bacteria;p__firmicutes;c__clostridia;o__clostridiales;f__ruminococcaceae;g__ruminococcus;s__ruminococcus spp.;superkingdom__bacteria	99.7635933806147	0	758.701200651862	0	0	0	2	0	0	0	0	0	0	0	0	0	0	1	2	0	0	2	8	2	0	0	0	19	0	0	0	1	0	2	5	0	0	0	0	1	0	0	0	4	0	0	0	1
OTU_213	coprococcus comes ;k__bacteria;p__firmicutes;c__clostridia;o__clostridiales;f__lachnospiraceae;g__coprococcus;s__coprococcus comes;superkingdom__bacteria	99.5271867612293	0	755.09446304964	0	0	0	3	0	0	0	0	0	0	1	0	0	0	0	0	0	0	1	0	25	0	0	0	3	0	0	0	1	0	0	0	0	0	0	0	0	0	0	0	0	0	1	0	0
OTU_214	x79224.1 arcanobacterium bernardiae str. lcdc 89/0504 = dsm 9152 ;k__bacteria;p__actinobacteria;c__actinobacteria;o__actinomycetales;f__actinomycetaceae;g__trueperella;s__arcanobacterium pyogenes;superkingdom__bacteria;subclass actinobacteridae;suborder__actinomycineae	99.5381062355658	0	773.128151060752	1	2	0	0	0	0	0	1	0	0	0	1	3	0	0	0	0	0	0	0	0	0	0	0	0	0	0	0	0	0	0	0	0	0	0	1	43	0	0	0	0	1	0	7	0
OTU_215	fj976569.1 staphylococcus haemolyticus str. lcr51 ;k__bacteria;p__firmicutes;c__bacilli;o__bacillales;f__staphylococcaceae;g__staphylococcus;s__staphylococcus haemolyticus;superkingdom__bacteria	99.7578692493947	0	740.66751264075	5	2	0	1	2	3	0	2	4	27	4	1	2	10	30	4	13	12	23	0	2	95	39	1	4	0	0	5	2	2	16	2	1	3	0	2	4	14	3	1	1	0	0	16	5
OTU_216	peptococcus niger ;k__bacteria;p__firmicutes;c__clostridia;o__clostridiales;f__peptococcaceae;g__peptococcus;s__peptococcus niger;superkingdom__bacteria	99.1071428571429	0	791.161839071864	0	0	1	27	0	0	4	0	0	0	1	0	4	0	51	0	15	0	1	0	0	0	0	1	0	0	0	16	0	0	1	0	0	0	0	0	15	0	0	1	1	1	0	0	1
OTU_217	gq009266.1 topographical and temporal human skin microbiome skin popliteal fossa clone nbw829c12c1 ;k__bacteria;p__firmicutes;c__bacilli;o__lactobacillales;f__lactobacillaceae;g__lactobacillus;s__lactobacillus jensenii;superkingdom__bacteria	100	4.15726387587179e-164	581.971058142964	0	0	0	0	0	0	0	0	0	0	0	0	0	0	0	0	0	0	0	0	0	0	0	0	0	0	0	0	0	0	0	0	0	0	0	0	0	0	0	0	0	0	0	0	0
OTU_218	ay981100.1 human sigmoid colon mucosal biopsy clone g011 ;k__bacteria;p__actinobacteria;c__actinobacteria;o__bifidobacteriales;f__bifidobacteriaceae;g__bifidobacterium;s__bifidobacterium bifidum;superkingdom__bacteria;subclass actinobacteridae	99.7674418604651	0	771.324782259641	0	0	0	95	0	0	0	0	0	0	0	0	0	0	1	0	0	0	0	0	0	0	0	0	7	0	7	2	0	0	3	0	1	1	0	0	0	1	0	0	0	0	30	1	0
OTU_219	filifactor alocis atcc 35896 ;k__bacteria;p__firmicutes;c__clostridia;o__clostridiales;f__peptostreptococcaceae;g__filifactor;s__filifactor alocis;superkingdom__bacteria	99.5294117647059	0	758.701200651862	0	0	0	0	0	0	0	0	0	0	0	0	0	0	214	0	1	0	0	0	0	0	0	0	0	0	0	0	0	0	0	0	0	0	0	0	0	0	0	0	0	0	2	1	0
OTU_221	uncultured subdoligranulum sp. ;k__bacteria;p__firmicutes;c__clostridia;o__clostridiales;f__ruminococcaceae;g__subdoligranulum;s__subdoligranulum spp.;superkingdom__bacteria	99.7635933806147	0	758.701200651862	0	0	0	8	0	0	0	0	0	0	0	0	0	0	1	1	0	0	0	0	17	0	0	0	8	0	0	0	3	0	2	0	0	2	0	0	3	0	0	0	0	0	0	2	1
OTU_222	gq018974.1 topographical and temporal human skin microbiome skin umbilicus clone nbu192h10c1 ;k__bacteria;p__firmicutes;c__bacilli;o__lactobacillales;f__streptococcaceae;g__streptococcus;s__streptococcus anginosus;superkingdom__bacteria;species group streptococcus anginosus group	97.5336322869955	0	755.09446304964	10	30	2	31	0	5	0	2	3	1	1	4	17	4	137	1	227	9	8	1	1	2	1	8	5	4	3	22	0	6	28	1	10	49	1	1	2	0	2	0	7	1	6	33	2
OTU_223	fj957870.1 clostridium colicanis str. jpl_15 ;k__bacteria;p__firmicutes;c__clostridia;o__clostridiales;f__clostridiaceae;g__clostridium;s__clostridium colicanis;superkingdom__bacteria	99.7635933806147	0	758.701200651862	0	0	0	0	0	1	0	0	0	0	0	0	0	0	0	0	0	0	0	0	0	0	0	0	0	0	0	0	0	0	0	0	0	0	0	0	0	0	0	0	0	0	0	0	0
OTU_225	nz_aayg02000024.1 ruminococcus gnavus str. atcc 29149 ;k__bacteria;p__firmicutes;c__clostridia;o__clostridiales;f__lachnospiraceae;g__blautia;s__ruminococcus gnavus;superkingdom__bacteria	99.7635933806147	0	758.701200651862	0	0	0	0	0	0	0	0	0	0	0	0	0	0	0	0	0	0	0	0	0	0	0	0	0	0	0	0	0	0	0	0	0	0	0	0	8	0	0	0	0	0	0	0	0
OTU_226	olsenella sp. s9 hs_6 ;k__bacteria;p__actinobacteria;c__actinobacteria;o__coriobacteriales;f__coriobacteriaceae;g__olsenella;s__olsenella sp.;superkingdom__bacteria;subclass coriobacteridae;suborder__coriobacterineae	99.7668997668998	0	769.52141345853	0	0	0	126	1	0	0	0	0	1	0	0	2	0	0	0	0	2	1	0	0	0	0	0	0	0	0	0	0	0	1	0	0	0	0	0	1	0	0	0	0	0	0	0	0
OTU_227	nr_026447.1 facklamia ignava str. atcc 700631 ;k__bacteria;p__firmicutes;c__bacilli;o__lactobacillales;f__aerococcaceae;g__facklamia;s__facklamia ignava;superkingdom__bacteria	99.7767857142857	0	803.785420679643	4	2	0	0	0	0	9	0	1	0	0	0	0	0	1	0	0	0	0	2	0	0	1	0	0	0	0	0	0	0	0	0	1	0	1	0	40	0	0	0	0	8	0	42	1
OTU_228	prevotella sp. canine oral taxon 195 ;k__bacteria;p__bacteroidetes;c__bacteroidia;o__bacteroidales;f__prevotellaceae;g__prevotella;s__prevotella sp.;superkingdom__bacteria;superphylum__bacteroidetes/chlorobi group	90.5405405405405	2.06079503805316e-173	612.628327761855	0	0	0	0	0	0	0	0	0	0	0	0	0	2	1	8	0	0	0	5	0	0	0	0	0	0	0	0	0	0	0	0	0	0	0	0	10	0	0	0	0	0	0	0	4
OTU_230	gq045886.1 topographical and temporal human skin microbiome skin volar forearm clone nbw991a10c1 ;k__bacteria;p__actinobacteria;c__actinobacteria;o__coriobacteriales;f__coriobacteriaceae;g__collinsella;s__collinsella aerofaciens;superkingdom__bacteria;subclass coriobacteridae;suborder__coriobacterineae	99.7641509433962	0	760.505	0	0	0	24	1	0	1	1	0	0	0	2	0	2	0	0	0	0	1	2	0	0	0	1	44	0	0	0	0	0	1	0	0	0	0	0	1	1	0	0	0	0	1	8	0
OTU_232	propionimicrobium lymphophilum ;k__bacteria;p__actinobacteria;c__actinobacteria;o__actinomycetales;f__propionibacteriaceae;g__propionimicrobium;s__propionimicrobium lymphophilum;superkingdom__bacteria;subclass actinobacteridae;suborder__propionibacterineae	99.5327102803738	0	764.111	25	1	0	1	2	1	1	0	0	0	11	0	1	0	0	1	1	0	0	0	0	0	0	0	0	0	0	3	0	0	1	0	0	0	0	0	1	0	0	0	0	0	0	23	0
OTU_233	uncultured prevotella sp. ;k__bacteria;p__bacteroidetes;c__bacteroidia;o__bacteroidales;f__prevotellaceae;g__prevotella;s__prevotella spp.;superkingdom__bacteria;superphylum__bacteroidetes/chlorobi group	99.7737556561086	0	792.965	0	0	0	0	1	0	0	0	0	1	0	0	0	0	192	0	0	0	1	0	0	0	0	19	0	0	0	0	0	0	1	0	0	0	0	0	0	0	0	0	0	0	0	0	0
OTU_234	clostridium sp. clone_24 ;k__bacteria;p__firmicutes;c__clostridia;o__clostridiales;f__clostridiaceae;g__clostridium;s__clostridium sp.;superkingdom__bacteria	97.6359338061466	0	719.027	0	0	0	1	0	0	0	0	0	0	0	0	0	0	0	0	0	0	2	0	0	0	0	0	0	0	0	0	0	0	2	0	0	0	0	0	2	0	0	0	0	0	0	0	1
OTU_237	prevotella bivia ;k__bacteria;p__bacteroidetes;c__bacteroidia;o__bacteroidales;f__prevotellaceae;g__prevotella;s__prevotella bivia;superkingdom__bacteria;superphylum__bacteroidetes/chlorobi group	100	0	652.302	0	0	0	0	0	0	0	0	0	0	0	0	0	0	0	0	0	0	0	0	0	0	0	0	0	0	0	0	0	0	0	0	0	0	0	0	0	0	0	0	0	0	0	0	0
OTU_238	am992194.1 micrococcus luteus ts iw 23 ;k__bacteria;p__actinobacteria;c__actinobacteria;o__actinomycetales;f__micrococcaceae;g__micrococcus;s__micrococcus luteus;superkingdom__bacteria;subclass actinobacteridae;suborder__micrococcineae	99.7663551401869	0	767.718	8	0	1	1	3	5	0	0	1	0	2	0	1	0	0	5	0	0	56	0	1	0	0	0	7	0	0	0	0	0	0	0	1	0	2	0	2	0	0	2	4	0	0	1	0
OTU_240	eu467542.1 southern three_banded armadillo feces clone arma_f03 ;k__bacteria;p__firmicutes;c__bacilli;o__lactobacillales;f__streptococcaceae;g__lactococcus;s__lactococcus garvieae;superkingdom__bacteria	99.5535714285714	0	800.179	0	0	0	0	0	0	0	0	0	0	0	0	0	1	0	1	0	1	0	0	0	1	0	0	0	0	0	0	0	0	0	0	0	0	0	0	0	0	0	0	0	0	0	0	0
OTU_241	ay033434.1 clostridium lactatifermentans str. g17 ;k__bacteria;p__firmicutes;c__clostridia;o__clostridiales;f__lachnospiraceae;g__tyzzerella;s__clostridium lactatifermentans;superkingdom__bacteria	94.6135831381733	0	663.123	0	0	0	0	0	0	0	0	0	0	0	0	0	0	0	0	0	0	0	0	0	0	0	0	3	0	0	0	0	0	1	0	0	0	0	0	7	0	0	0	0	0	0	0	0
OTU_242	prevotella timonensis ;k__bacteria;p__bacteroidetes;c__bacteroidia;o__bacteroidales;f__prevotellaceae;g__prevotella;s__prevotella timonensis;superkingdom__bacteria;superphylum__bacteroidetes/chlorobi group	95.7110609480813	0	710.01	0	0	0	1	0	3	0	0	0	0	0	0	0	0	5	0	2	1	1	0	0	0	0	0	0	0	0	0	0	0	1	0	0	0	0	0	1	0	0	0	0	1	0	0	3
OTU_243	gq046028.1 topographical and temporal human skin microbiome skin volar forearm clone nbw992h08c1 ;k__bacteria;p__actinobacteria;c__actinobacteria;o__actinomycetales;f__corynebacteriaceae;g__corynebacterium;s__corynebacterium aurimucosum;superkingdom__bacteria;subclass actinobacteridae;suborder__corynebacterineae	97.9069767441861	0	735.257	12	0	39	3	0	1	3	31	120	0	0	3	353	2	0	0	2	4	0	1	558	19	4	5	73	2	0	2	22	3	1	83	2	5	0	0	3	1	2	210	1	10	1	18	41
OTU_244	anaeroglobus sp. s4_a15 ;k__bacteria;p__firmicutes;c__negativicutes;o__selenomonadales;f__veillonellaceae;g__anaeroglobus;s__anaeroglobus sp.;superkingdom__bacteria	100	0	810.999	3	0	0	0	1	0	17	1	0	0	5	1	10	0	103	0	0	0	0	0	0	0	0	0	0	0	0	1	0	0	2	0	0	0	0	0	0	0	0	0	0	0	1	1	4
OTU_246	prevotella timonensis ;k__bacteria;p__bacteroidetes;c__bacteroidia;o__bacteroidales;f__prevotellaceae;g__prevotella;s__prevotella timonensis;superkingdom__bacteria;superphylum__bacteroidetes/chlorobi group	96.3963963963964	0	722.634	0	0	0	18	0	0	0	0	0	0	4	0	0	0	17	0	0	1	0	0	0	0	0	0	0	0	0	0	0	0	0	0	0	0	0	0	43	0	0	0	0	0	0	0	5
OTU_247	ruminococcus sp. 80/3 ;k__bacteria;p__firmicutes;c__clostridia;o__clostridiales;f__ruminococcaceae;g__ruminococcus;s__ruminococcus sp.;superkingdom__bacteria	99.2941176470588	0	749.684	0	0	0	8	0	0	2	0	0	0	0	0	0	0	0	0	1	0	1	6	21	0	0	0	0	0	0	0	0	0	0	0	0	0	0	0	0	0	0	0	0	1	0	0	1
OTU_248	uncultured tannerella sp. ;k__bacteria;p__bacteroidetes;c__bacteroidia;o__bacteroidales;f__porphyromonadaceae;g__tannerella;s__tannerella spp.;superkingdom__bacteria;superphylum__bacteroidetes/chlorobi group	91.8552036199095	1.79739e-180	636.072	0	0	0	1	0	2	1	0	0	0	0	0	1	0	185	0	0	0	0	0	0	0	0	0	0	0	0	0	0	0	0	0	0	0	0	0	0	0	0	0	0	0	0	0	0
OTU_249	ay323525.1 prevotella melaninogenica str. atcc 25845 ;k__bacteria;p__bacteroidetes;c__bacteroidia;o__bacteroidales;f__prevotellaceae;g__prevotella;s__prevotella melaninogenica;superkingdom__bacteria;superphylum__bacteroidetes/chlorobi group	99.7742663656885	0	794.769	0	3	0	0	0	0	0	0	0	0	0	0	0	0	0	0	0	1	7	0	0	0	0	63	0	0	0	0	0	0	1	0	0	0	0	0	4	0	0	0	0	0	0	0	0
OTU_250	uncultured citrobacter sp. ;k__bacteria;p__proteobacteria;c__gammaproteobacteria;o__enterobacteriales;f__enterobacteriaceae;g__citrobacter;s__citrobacter spp.;superkingdom__bacteria	99.5535714285714	0	800.179	1	0	0	15	15	56	0	0	0	15	15	0	0	40	43	35	66	101	29	14	0	0	0	58	17	0	0	0	0	0	24	0	0	52	0	32	4	12	0	5	19	15501	16	10	21
OTU_252	gu395299.1 slackia exigua str. 07_2037 ;k__bacteria;p__actinobacteria;c__actinobacteria;o__coriobacteriales;f__coriobacteriaceae;g__slackia;s__slackia exigua;superkingdom__bacteria;subclass coriobacteridae;suborder__coriobacterineae	99.7641509433962	0	760.505	1	0	0	1	0	0	1	0	0	0	0	0	1	0	17	0	0	0	1	0	0	0	0	0	0	0	1	0	0	0	0	0	0	0	1	0	0	0	0	0	0	0	0	15	0
OTU_256	uncultured megasphaera sp. ;k__bacteria;p__firmicutes;c__negativicutes;o__selenomonadales;f__veillonellaceae;g__megasphaera;s__megasphaera spp.;superkingdom__bacteria	89.9777282850779	1.61378e-174	616.235	0	0	0	0	0	0	0	0	0	0	0	0	0	0	0	0	0	0	0	0	0	0	0	0	0	0	0	0	0	0	0	0	0	0	0	0	0	0	0	0	0	0	0	0	0
OTU_257	ef077176.1 chryseobacterium moechotypicola str. rb_02 ;k__bacteria;p__bacteroidetes;c__flavobacteriia;o__flavobacteriales;f__flavobacteriaceae;g__chryseobacterium;s__chryseobacterium moechotypicola;superkingdom__bacteria;superphylum__bacteroidetes/chlorobi group	96.3882618510158	0	728.044	0	0	0	0	0	0	0	0	0	0	0	0	0	0	0	0	0	0	0	0	0	0	0	0	0	0	0	0	0	0	0	0	0	0	0	0	0	0	0	0	0	0	0	0	0
OTU_258	ay355139.1 veillonella rodentium str. dsm 20737 ;k__bacteria;p__firmicutes;c__negativicutes;o__selenomonadales;f__veillonellaceae;g__veillonella;s__veillonella ratti;superkingdom__bacteria	100	0	809.196	0	0	0	0	2	0	0	0	0	0	0	0	0	0	0	0	0	0	0	0	0	0	0	0	0	0	0	0	0	0	0	2	0	0	0	0	1	0	1	0	0	0	0	9	1
OTU_259	alloprevotella rava ;k__bacteria;p__bacteroidetes;c__bacteroidia;o__bacteroidales;f__prevotellaceae;g__alloprevotella;s__alloprevotella rava;superkingdom__bacteria;superphylum__bacteroidetes/chlorobi group	90.7865168539326	2.05581e-173	612.628	0	0	0	0	0	0	0	0	0	0	0	0	0	0	0	0	0	0	0	0	0	0	0	0	0	0	0	0	0	0	0	0	0	0	0	0	2	0	0	0	0	0	0	0	0
OTU_260	eubacterium hallii ;k__bacteria;p__firmicutes;c__clostridia;o__clostridiales;f__eubacteriaceae;g__eubacterium;s__eubacterium hallii;superkingdom__bacteria	99.0543735224586	0	751.488	1	0	0	0	0	0	1	0	0	0	0	0	0	1	0	1	0	0	3	7	13	0	0	0	0	0	0	0	2	0	0	0	0	1	0	0	0	0	0	0	0	0	0	0	4
OTU_261	ochrobactrum sp. r_3 ;k__bacteria;p__proteobacteria;c__alphaproteobacteria;o__rhizobiales;f__brucellaceae;g__ochrobactrum;s__ochrobactrum sp.;superkingdom__bacteria	99.5271867612293	0	751.488	0	0	0	0	0	0	0	0	0	0	0	0	0	0	0	0	0	0	1	0	0	0	0	0	0	0	0	0	0	0	0	0	0	0	0	0	0	0	0	0	0	0	0	0	0
OTU_262	nz_acfh01000038.1 actinomyces urogenitalis str. dsm 15434 ;k__bacteria;p__actinobacteria;c__actinobacteria;o__actinomycetales;f__actinomycetaceae;g__actinomyces;s__actinomyces urogenitalis;superkingdom__bacteria;subclass actinobacteridae;suborder__actinomycineae	99.7747747747748	0	796.572	6	0	0	98	0	0	0	0	1	0	0	0	0	1	0	0	0	1	0	0	0	0	0	0	0	0	0	2	0	0	0	0	0	1	0	0	0	0	0	0	0	0	0	10	0
OTU_263	sutterella sp. yit 12072 ;k__bacteria;p__proteobacteria;c__betaproteobacteria;o__burkholderiales;f__sutterellaceae;g__sutterella;s__sutterella sp.;superkingdom__bacteria	93.0803571428571	0	668.533	0	0	0	0	2	0	0	0	0	0	0	0	0	0	0	12	0	0	1	44	0	0	0	0	0	0	0	0	0	0	0	0	0	0	0	0	0	0	0	0	0	0	0	0	0
OTU_264	dq797055.1 human fecal clone rl386_aao86d04 ;k__bacteria;p__bacteroidetes;c__bacteroidia;o__bacteroidales;f__prevotellaceae;g__prevotella;s__prevotella copri;superkingdom__bacteria;superphylum__bacteroidetes/chlorobi group	99.7742663656885	0	794.769	0	0	0	0	1	0	0	0	0	0	0	0	0	0	0	0	0	0	0	0	0	0	0	0	11	0	0	0	15	0	0	0	0	0	0	0	2	0	0	0	3	0	0	13	0
OTU_266	gq043289.1 topographical and temporal human skin microbiome skin interdigital web space clone nbw968b10c1 ;k__bacteria;p__actinobacteria;c__actinobacteria;o__actinomycetales;f__micrococcaceae;g__rothia;s__rothia mucilaginosa;superkingdom__bacteria;subclass actinobacteridae;suborder__micrococcineae	99.7668997668998	0	769.52141345853	121	0	0	0	2	0	1	2	0	0	0	0	1	0	0	0	0	1	10	0	0	0	0	0	0	0	0	0	1	0	0	1	0	0	0	0	0	0	1	0	96	0	0	0	0
OTU_267	dq299947.1 stenotrophomonas maltophilia str. rrlj smar ;k__bacteria;p__proteobacteria;c__gammaproteobacteria;o__xanthomonadales;f__xanthomonadaceae;g__stenotrophomonas;s__stenotrophomonas maltophilia;superkingdom__bacteria	99.7767857142857	0	803.785420679643	0	0	0	0	0	0	0	0	0	2	0	0	0	1	0	1	0	0	0	7	0	0	0	0	0	0	0	0	0	0	1	0	0	0	0	0	2	0	0	0	1	1	1	1	0
OTU_268	ab448941.1 clostridium sordellii str. tm011 ;k__bacteria;p__firmicutes;c__clostridia;o__clostridiales;f__peptostreptococcaceae;g__peptoclostridium;s__clostridium sordellii;superkingdom__bacteria	99.5260663507109	0	753.291094248529	0	0	0	0	0	0	0	0	0	0	0	0	0	0	0	0	0	0	0	0	0	0	0	0	0	0	0	0	0	0	0	0	0	0	0	0	2	0	0	0	0	0	0	0	0
OTU_269	uncultured megasphaera sp. ;k__bacteria;p__firmicutes;c__negativicutes;o__selenomonadales;f__veillonellaceae;g__megasphaera;s__megasphaera spp.;superkingdom__bacteria	90.2654867256637	8.84759247237892e-172	607.218221358521	0	0	0	0	0	0	0	0	0	0	0	0	0	0	0	0	0	0	0	0	0	0	0	0	0	0	0	0	0	0	0	0	0	0	0	0	0	0	0	0	0	0	0	0	0
OTU_270	fm955853.1 stenotrophomonas rhizophila str. asd m1_7 ;k__bacteria;p__proteobacteria;c__gammaproteobacteria;o__xanthomonadales;f__xanthomonadaceae;g__stenotrophomonas;s__stenotrophomonas rhizophila;superkingdom__bacteria	99.7767857142857	0	803.785420679643	0	0	0	0	0	0	0	0	0	0	0	0	0	0	0	0	0	0	0	0	0	0	0	0	0	0	0	0	0	0	0	0	0	0	0	8	0	0	0	0	0	0	0	0	0
OTU_271	modestobacter multiseptatus ;k__bacteria;p__actinobacteria;c__actinobacteria;o__actinomycetales;f__geodermatophilaceae;g__modestobacter;s__modestobacter multiseptatus;superkingdom__bacteria;subclass actinobacteridae;suborder__frankineae	98.8317757009346	0	749.684356646306	0	0	0	0	0	0	0	0	0	0	0	0	0	0	0	0	0	0	0	0	0	0	0	0	0	0	0	0	0	0	0	0	0	0	0	0	0	0	0	0	0	0	0	0	0
OTU_274	af243160.1 lactobacillus sp. str. kc38 ;k__bacteria;p__firmicutes;c__bacilli;o__lactobacillales;f__lactobacillaceae;g__lactobacillus;s__lactobacillus jensenii;superkingdom__bacteria	96.1187214611872	0	713.616980624082	70	10	1	0	34	30	5	0	2	193	31	2	89	135	1	44	6	1	33	9	3	1	17	4	3	4	15	3	1	0	113	2	0	3	26	45	35	136	58	10	13	8	5	2	6
OTU_276	uncultured megasphaera sp. ;k__bacteria;p__firmicutes;c__negativicutes;o__selenomonadales;f__veillonellaceae;g__megasphaera;s__megasphaera spp.;superkingdom__bacteria	94.8775055679287	0	699.190030215193	0	0	0	0	0	0	0	0	0	0	0	0	0	0	0	0	0	0	0	0	0	0	0	0	0	0	0	0	0	0	0	0	0	0	0	0	0	0	0	0	0	0	0	0	0
OTU_277	eu766174.1 pervasive effects antibiotic on human gut microbiota deep sequencing fecal clone b5_535 ;k__bacteria;p__bacteroidetes;c__bacteroidia;o__bacteroidales;f__bacteroidaceae;g__bacteroides;s__bacteroides massiliensis;superkingdom__bacteria;superphylum__bacteroidetes/chlorobi group	99.7742663656885	0	791.161839071864	0	0	0	4	0	0	0	0	0	0	11	0	0	0	0	0	0	0	1	0	0	0	0	0	0	0	0	0	2	0	21	0	0	0	0	0	0	0	0	0	0	0	0	0	0
OTU_278	yersinia mollaretii ;k__bacteria;p__proteobacteria;c__gammaproteobacteria;o__enterobacteriales;f__enterobacteriaceae;g__yersinia;s__yersinia mollaretii;superkingdom__bacteria	100	0	778.538257464086	0	0	0	0	0	0	0	0	0	0	0	0	0	0	0	0	0	0	0	0	0	0	0	0	0	0	0	0	0	0	0	0	0	0	0	0	0	0	0	0	0	1	0	0	0
OTU_279	fj957873.1 clostridium saccharolyticum str. jpl_21 ;k__bacteria;p__firmicutes;c__clostridia;o__clostridiales;f__lachnospiraceae;g__lachnoclostridium;s__clostridium saccharolyticum;superkingdom__bacteria	95.5082742316785	0	677.549604601858	0	0	0	0	0	0	0	0	0	0	0	0	0	0	0	0	0	0	0	0	0	0	0	0	0	0	0	0	0	0	0	0	0	0	0	0	3	0	0	0	0	0	0	0	1
OTU_280	gq113760.1 topographical and temporal human skin microbiome skin volar forearm clone nbw635e09c1 ;k__bacteria;p__firmicutes;c__bacilli;o__bacillales;f__staphylococcaceae;g__staphylococcus;s__staphylococcus epidermidis;superkingdom__bacteria	100	1.24069918689521e-170	603.611483756299	5	0	0	0	1	2	0	0	5	20	0	0	0	3	0	1	0	0	1	0	0	5	0	0	4	0	0	1	0	0	3	0	0	1	0	0	1	14	0	0	0	0	0	0	0
OTU_281	ab244774.1 prevotella stercorea str. cb35 ;k__bacteria;p__bacteroidetes;c__bacteroidia;o__bacteroidales;f__prevotellaceae;g__prevotella;s__prevotella stercorea;superkingdom__bacteria;superphylum__bacteroidetes/chlorobi group	99.548532731377	0	791.161839071864	0	0	0	0	0	0	0	0	0	0	0	0	0	0	0	0	0	1	0	0	0	0	0	0	0	0	0	0	0	0	63	0	0	0	0	0	2	0	0	0	0	0	1	0	0
OTU_282	ab002513.1 streptococcus dysgalactiae v36 ;k__bacteria;p__firmicutes;c__bacilli;o__lactobacillales;f__streptococcaceae;g__streptococcus;s__streptococcus dysgalactiae;superkingdom__bacteria	98.4375	0	776.734888662975	137	15	222	0	0	1	15	36	13	0	0	93	25	0	0	1	0	25	0	0	24	22	15	0	0	6	27	11	11	25	0	25	93	7	20	21	0	0	15	52	0	1	1	0	0
OTU_284	ay982469.1 human sigmoid colon mucosal biopsy clone mm16 ;k__bacteria;p__firmicutes;c__clostridia;o__clostridiales;f__lachnospiraceae;g__dorea;s__dorea formicigenerans;superkingdom__bacteria	99.5271867612293	0	755.09446304964	0	0	0	3	0	0	0	0	0	0	0	0	0	0	2	0	0	0	0	0	3	0	0	0	10	0	0	0	0	0	0	0	0	0	0	0	2	0	0	0	0	0	0	0	2
OTU_286	fj154804.1 streptococcus salivarius str. k12 ;k__bacteria;p__firmicutes;c__bacilli;o__lactobacillales;f__streptococcaceae;g__streptococcus;s__streptococcus salivarius;superkingdom__bacteria	99.537037037037	0	771.324782259641	27	2	0	5	6	4	0	4	1	5	3	0	1	2	6	6	16	3	1	1	0	1	0	548	6	0	0	1	0	1	3246	1	0	57	1	0	3	2	0	0	6	3	6	4	2
OTU_288	aj609631.1 arthrobacter bergerei ka101 ;k__bacteria;p__actinobacteria;c__actinobacteria;o__actinomycetales;f__micrococcaceae;g__arthrobacter;s__arthrobacter bergerei;superkingdom__bacteria;subclass actinobacteridae;suborder__micrococcineae	99.7663551401869	0	767.718044657419	0	0	0	0	0	0	0	0	0	0	0	0	0	0	0	0	0	0	0	0	0	0	0	0	0	0	0	0	0	0	0	0	0	0	0	0	0	0	0	0	0	0	0	0	0
OTU_289	prevotella sp. s7_1_8 ;k__bacteria;p__bacteroidetes;c__bacteroidia;o__bacteroidales;f__prevotellaceae;g__prevotella;s__prevotella sp.;superkingdom__bacteria;superphylum__bacteroidetes/chlorobi group	95.9459459459459	0	713.616980624082	0	0	0	0	0	0	0	0	0	0	0	0	1	0	6	0	1	0	0	0	0	0	0	0	0	0	0	0	0	0	0	0	0	0	0	0	8	0	0	0	0	0	0	0	2
OTU_291	eu531952.1 predominant role host genetics controlling gut microbiota fmf remission stool clone fmfrc7_698 ;k__bacteria;p__firmicutes;c__clostridia;o__clostridiales;f__lachnospiraceae;g__coprococcus;s__coprococcus eutactus;superkingdom__bacteria	97.8723404255319	0	722.633824629638	0	0	0	0	0	0	0	0	0	0	0	0	0	0	0	0	0	0	0	0	0	0	0	0	0	0	0	0	1	0	0	0	0	0	0	0	0	0	0	0	0	0	0	0	0
OTU_292	negativicoccus succinicivorans ;k__bacteria;p__firmicutes;c__negativicutes;o__selenomonadales;f__veillonellaceae;g__negativicoccus;s__negativicoccus succinicivorans;superkingdom__bacteria	91.9642857142857	0	650.49907258519	1	0	0	0	0	0	0	0	0	0	0	0	0	0	0	0	0	0	0	0	0	0	0	0	0	0	0	0	0	0	0	0	0	0	0	0	0	0	0	1	0	0	0	0	0
OTU_293	catonella sp. oral clone fl037 ;k__bacteria;p__firmicutes;c__clostridia;o__clostridiales;f__lachnospiraceae;g__catonella;s__catonella sp.;superkingdom__bacteria	99.7635933806147	0	758.701200651862	0	0	0	0	0	0	0	0	0	0	0	0	0	1	138	0	0	2	0	0	0	0	0	0	0	0	0	0	0	0	1	0	0	0	0	0	0	0	0	0	0	0	0	0	0
OTU_295	fj823154.1 neisseria mucosa str. teta ;k__bacteria;p__proteobacteria;c__betaproteobacteria;o__neisseriales;f__neisseriaceae;g__neisseria;s__neisseria subflava;superkingdom__bacteria	97.3094170403588	0	751.487725447418	0	0	0	0	0	0	0	0	0	2	2	0	0	1	0	4	1	0	3	4	0	0	0	1	0	0	0	0	0	0	1	0	0	0	0	0	0	0	0	0	7	1	0	0	0
OTU_296	bacteroides sp. sa_11 ;k__bacteria;p__bacteroidetes;c__bacteroidia;o__bacteroidales;f__bacteroidaceae;g__bacteroides;s__bacteroides sp.;superkingdom__bacteria;superphylum__bacteroidetes/chlorobi group	99.3243243243243	0	787.555101469642	0	0	0	1	0	0	13	0	5	0	0	0	2	0	0	0	0	0	0	0	0	0	0	0	0	0	0	0	0	0	0	0	0	0	0	0	0	0	0	0	0	0	0	0	0
OTU_299	eubacterium eligens ;k__bacteria;p__firmicutes;c__clostridia;o__clostridiales;f__eubacteriaceae;g__eubacterium;s__eubacterium eligens;superkingdom__bacteria	99.7635933806147	0	758.701200651862	2	0	0	9	0	0	0	0	0	0	1	0	0	0	0	0	0	0	1	4	1	0	0	0	10	0	0	0	0	0	0	4	0	1	0	0	0	0	0	0	3	0	0	0	0
OTU_300	ay643082.1 alistipes finegoldii str. 4401054 ;k__bacteria;p__bacteroidetes;c__bacteroidia;o__bacteroidales;f__rikenellaceae;g__alistipes;s__alistipes finegoldii;superkingdom__bacteria;superphylum__bacteroidetes/chlorobi group	97.7426636568849	0	755.09446304964	0	0	0	0	0	0	0	0	0	0	0	0	0	0	0	0	0	0	0	0	0	0	0	0	0	0	0	0	0	0	0	0	0	0	0	0	0	0	0	0	0	0	0	0	0
OTU_301	uncultured sutterella sp. ;k__bacteria;p__proteobacteria;c__betaproteobacteria;o__burkholderiales;f__sutterellaceae;g__sutterella;s__sutterella spp.;superkingdom__bacteria	90	5.58343966006596e-168	594.594639750743	0	0	0	144	0	0	0	0	0	0	2	0	0	0	0	0	0	0	0	0	0	0	0	0	0	0	0	0	0	0	0	0	0	0	0	0	0	0	0	0	0	0	0	0	0
OTU_304	x84241.1 corynebacterium mycetoides str. nctc 9864 ;k__bacteria;p__actinobacteria;c__actinobacteria;o__actinomycetales;f__corynebacteriaceae;g__corynebacterium;s__corynebacterium mycetoides;superkingdom__bacteria;subclass actinobacteridae;suborder__corynebacterineae	97.2027972027972	0	720.830455828527	1	1	1	0	0	2	1	0	0	0	0	0	3	0	3	0	0	3	25	0	0	0	1	0	0	0	0	0	3	1	10	0	0	2	0	0	7	0	0	0	0	3	0	3	9
OTU_305	barnesiella intestinihominis ;k__bacteria;p__bacteroidetes;c__bacteroidia;o__bacteroidales;f__porphyromonadaceae;g__barnesiella;s__barnesiella intestinihominis;superkingdom__bacteria;superphylum__bacteroidetes/chlorobi group	98.8713318284424	0	776.734888662975	1	0	0	5	0	0	0	0	0	0	13	0	0	0	15	0	0	0	0	0	3	0	0	0	0	0	0	0	0	0	1	6	0	0	0	0	0	0	0	0	0	0	0	0	0
OTU_306	uncultured sphingomonas sp. ;k__bacteria;p__proteobacteria;c__alphaproteobacteria;o__sphingomonadales;f__sphingomonadaceae;g__sphingomonas;s__sphingomonas spp.;superkingdom__bacteria	99.7635933806147	0	758.701200651862	0	0	7	1	0	0	2	5	1	0	0	0	0	4	0	1	0	0	0	0	0	0	0	0	22	0	0	0	1	1	0	0	0	2	0	10	0	0	0	0	0	0	0	11	5
OTU_311	clostridium acidurici 9a ;k__bacteria;p__firmicutes;c__clostridia;o__clostridiales;f__clostridiales;g__gottschalkia;s__gottschalkia acidurici;superkingdom__bacteria	84.8341232227488	2.23004693300307e-128	462.948717269625	1	0	0	0	0	0	0	0	0	0	94	0	0	21	0	0	0	0	0	0	5	0	0	0	0	0	0	0	0	0	0	0	0	0	0	0	0	1	0	0	0	0	0	0	0
OTU_312	prevotella sp. s7_1_8 ;k__bacteria;p__bacteroidetes;c__bacteroidia;o__bacteroidales;f__prevotellaceae;g__prevotella;s__prevotella sp.;superkingdom__bacteria;superphylum__bacteroidetes/chlorobi group	94.8081264108352	0	695.58329261297	0	0	0	3	1	0	0	0	0	0	0	0	0	0	0	0	0	0	0	0	0	0	0	1	1	0	0	0	0	0	1	0	0	0	0	0	0	0	0	0	0	0	1	0	0
OTU_314	eremococcus coleocola ;k__bacteria;p__firmicutes;c__bacilli;o__lactobacillales;f__aerococcaceae;g__eremococcus;s__eremococcus coleocola;superkingdom__bacteria	99.5535714285714	0	800.17868307742	0	0	1	0	0	0	0	0	0	1	1	0	0	0	0	0	0	0	2	0	0	0	0	0	0	0	0	0	0	0	0	0	0	0	0	0	0	0	0	0	0	0	0	103	0
OTU_315	ay986002.1 human stool clone d312 ;k__bacteria;p__bacteroidetes;c__bacteroidia;o__bacteroidales;f__bacteroidaceae;g__bacteroides;s__bacteroides stercoris;superkingdom__bacteria;superphylum__bacteroidetes/chlorobi group	99.7742663656885	0	794.768576674087	0	0	0	13	0	0	0	0	0	0	0	0	0	0	0	0	0	0	0	0	1	0	0	0	0	0	0	0	0	0	0	0	0	0	0	0	1	0	0	0	1	0	0	0	17
OTU_316	nz_abfk02000016.1 alistipes putredinis str. dsm 17216 ;k__bacteria;p__bacteroidetes;c__bacteroidia;o__bacteroidales;f__rikenellaceae;g__alistipes;s__alistipes putredinis;superkingdom__bacteria;superphylum__bacteroidetes/chlorobi group	99.7742663656885	0	794.768576674087	1	0	0	4	0	0	1	0	0	0	0	0	0	0	0	5	0	0	1	0	16	0	0	0	0	0	0	0	2	0	0	3	0	0	0	0	0	0	0	2	0	0	0	0	1
OTU_317	eu531900.1 predominant role host genetics controlling gut microbiota fmf remission stool clone fmfrc2_314 ;k__bacteria;p__firmicutes;c__clostridia;o__clostridiales;f__ruminococcaceae;g__oscillospira;s__oscillospira spp.;superkingdom__bacteria	99.2941176470588	0	753.291094248529	0	2	0	9	2	0	0	0	0	0	0	0	0	4	1	0	0	0	0	0	0	0	0	0	11	0	0	1	2	0	0	0	0	0	0	0	2	0	0	0	0	0	0	0	0
OTU_320	eu462649.1 sumatran orangutan feces clone orang2_aai66g05 ;k__bacteria;p__firmicutes;c__clostridia;o__clostridiales;f__ruminococcaceae;g__oscillospira;s__oscillospira spp.;superkingdom__bacteria	99.5294117647059	0	758.701200651862	0	0	0	8	0	0	0	0	0	0	0	0	0	3	0	0	0	0	0	0	2	0	0	0	2	0	0	0	0	0	0	1	0	1	0	0	0	0	0	0	0	0	1	0	1
OTU_321	enterococcus faecalis atcc 29212 ;k__bacteria;p__firmicutes;c__bacilli;o__lactobacillales;f__enterococcaceae;g__enterococcus;s__enterococcus faecalis;superkingdom__bacteria	97.6851851851852	0	731.650668635194	1	1	0	0	0	0	0	0	1	0	0	0	0	0	1	0	0	0	0	0	0	3	9	0	0	0	0	0	10	0	2	0	0	11	0	0	0	1	1	0	0	0	0	0	0
OTU_322	eubacterium sp. oral clone bu061 ;k__bacteria;p__firmicutes;c__clostridia;o__clostridiales;f__eubacteriaceae;g__eubacterium;s__eubacterium sp.;superkingdom__bacteria	96.6903073286052	0	700.993399016304	0	0	0	0	0	0	0	0	0	0	0	0	0	0	3	0	1	1	0	0	0	0	0	0	0	0	0	0	1	0	2	0	0	0	0	0	0	0	0	0	0	0	0	1	1
OTU_323	gq029891.1 topographical and temporal human skin microbiome skin occiput clone nbw864d07c1 ;k__bacteria;p__firmicutes;c__clostridia;o__clostridiales;f__peptoniphilaceae;g__peptoniphilus;s__peptoniphilus asaccharolyticus;superkingdom__bacteria	99.7630331753555	0	756.897831850751	0	0	0	3	0	1	11	0	0	0	0	0	0	0	38	0	0	2	0	0	0	0	0	0	0	0	0	0	0	0	0	0	0	0	0	0	3	0	0	0	0	0	0	0	4
OTU_326	eu768504.1 pervasive effects antibiotic on human gut microbiota deep sequencing fecal clone c5_716 ;k__bacteria;p__actinobacteria;c__actinobacteria;o__bifidobacteriales;f__bifidobacteriaceae;g__bifidobacterium;s__bifidobacterium longum;superkingdom__bacteria;subclass actinobacteridae	99.7663551401869	0	767.718044657419	0	1	0	5	0	0	0	0	0	1	0	2	0	2	0	1	2	0	1	0	1	0	0	0	10	0	1	0	0	0	0	3	0	4	0	0	2	1	0	0	7	0	0	0	2
OTU_327	alloprevotella rava ;k__bacteria;p__bacteroidetes;c__bacteroidia;o__bacteroidales;f__prevotellaceae;g__alloprevotella;s__alloprevotella rava;superkingdom__bacteria;superphylum__bacteroidetes/chlorobi group	92.5507900677201	0	650.49907258519	0	0	0	0	0	0	0	0	0	0	0	0	0	0	0	0	0	0	0	0	0	0	0	0	0	0	0	0	5	0	0	0	0	0	0	0	0	0	0	0	0	0	0	0	0
OTU_328	uncultured atopobium sp. ;k__bacteria;p__actinobacteria;c__actinobacteria;o__coriobacteriales;f__coriobacteriaceae;g__atopobium;s__atopobium spp.;superkingdom__bacteria;subclass coriobacteridae;suborder__coriobacterineae	99.5327102803738	0	760.504569452974	2	2	0	0	0	0	0	0	0	0	1	0	12	0	62	0	1	0	0	0	0	0	0	0	0	0	0	0	1	0	0	0	0	0	1	0	1	0	0	0	0	0	0	0	0
OTU_330	negativicoccus sp. s5_a15 ;k__bacteria;p__firmicutes;c__negativicutes;o__selenomonadales;f__veillonellaceae;g__negativicoccus;s__negativicoccus sp.;superkingdom__bacteria	99.7767857142857	0	803.785420679643	1	0	0	0	0	0	0	0	0	0	0	0	1	0	0	3	5	0	0	0	0	1	0	0	0	0	0	1	0	0	0	0	0	1	0	0	2	0	0	0	0	0	0	2	1
OTU_332	ay571667.1 veillonella sp. str. adv 3107.03 ;k__bacteria;p__firmicutes;c__negativicutes;o__selenomonadales;f__veillonellaceae;g__veillonella;s__veillonella parvula;superkingdom__bacteria	97.0982142857143	0	749.684356646306	0	0	0	0	0	0	0	0	0	0	0	0	0	0	0	0	0	0	0	0	0	0	0	0	0	0	0	0	0	0	0	0	0	0	0	0	0	0	0	0	0	0	0	0	0
OTU_333	gq070679.1 topographical and temporal human skin microbiome skin popliteal fossa clone nbw245g11c1 ;k__bacteria;p__firmicutes;c__clostridia;o__clostridiales;f__peptoniphilaceae;g__peptoniphilus;s__peptoniphilus asaccharolyticus;superkingdom__bacteria	99.7630331753555	0	756.897831850751	1	1	0	1	2	0	0	0	0	0	0	0	1	6	5	2	0	0	0	0	5	0	0	0	1	0	0	0	1	0	0	1	0	0	0	0	0	0	0	0	0	0	1	0	0
OTU_334	x71855.1 clostridium xylanolyticum str. atcc 4963 ;k__bacteria;p__firmicutes;c__clostridia;o__clostridiales;f__lachnospiraceae;g__lachnoclostridium;s__clostridium xylanolyticum;superkingdom__bacteria	95.5082742316785	0	677.549604601858	0	0	0	0	0	0	2	0	0	0	0	0	0	0	0	0	0	0	0	0	0	0	0	0	0	0	0	0	0	0	0	0	0	0	0	0	5	0	0	0	0	0	0	0	0
OTU_336	centipeda periodontii ;k__bacteria;p__firmicutes;c__negativicutes;o__selenomonadales;f__veillonellaceae;g__centipeda;s__centipeda periodontii;superkingdom__bacteria	99.3303571428571	0	796.571945475198	0	0	0	0	0	0	0	0	0	0	0	0	0	0	0	0	0	0	0	0	0	0	0	0	0	0	0	0	0	0	0	0	0	0	0	0	4	0	0	0	0	0	0	0	0
OTU_337	ay292865.1 klebsiella pneumoniae 521 ;k__bacteria;p__proteobacteria;c__gammaproteobacteria;o__enterobacteriales;f__enterobacteriaceae;g__klebsiella;s__klebsiella pneumoniae;superkingdom__bacteria	99.3273542600897	0	791.161839071864	0	0	0	1	0	3	0	0	0	1	1	0	0	2	1	6	0	4	2	2	0	0	0	1	2	0	0	0	0	0	1	0	0	1	0	3	11	0	1	0	4	249	0	1	1
OTU_338	ab002513.1 streptococcus dysgalactiae v36 ;k__bacteria;p__firmicutes;c__bacilli;o__lactobacillales;f__streptococcaceae;g__streptococcus;s__streptococcus dysgalactiae;superkingdom__bacteria	100	0	722.633824629638	0	0	0	0	0	0	0	0	0	0	0	0	0	0	0	0	0	0	0	0	0	0	0	0	0	0	0	0	0	0	0	0	0	0	0	0	0	0	0	0	0	0	0	0	0
OTU_342	ay916319.1 human stool clone b629 ;k__bacteria;p__firmicutes;c__clostridia;o__clostridiales;f__ruminococcaceae;g__ruminiclostridium;s__clostridium leptum;superkingdom__bacteria	95.0354609929078	0	668.532760596302	0	0	0	0	0	0	0	0	0	0	0	0	0	0	0	0	0	0	0	0	0	0	0	0	0	0	0	0	0	0	0	0	0	0	0	0	1	0	0	0	0	0	0	0	0
OTU_345	uncultured gallicola sp. ;k__bacteria;p__firmicutes;c__clostridia;o__clostridiales;f__peptoniphilaceae;g__gallicola;s__gallicola spp.;superkingdom__bacteria	93.8725490196078	3.76635275860717e-176	621.645171767411	2	0	0	0	0	0	2	0	0	0	0	0	0	0	0	15	0	0	3	0	13	0	0	0	0	0	0	0	0	0	0	0	0	0	0	0	0	0	0	0	0	0	0	10	0
OTU_346	escherichia coli ;k__bacteria;p__proteobacteria;c__gammaproteobacteria;o__enterobacteriales;f__enterobacteriaceae;g__escherichia;s__escherichia coli;superkingdom__bacteria	91.0714285714286	6.10558822488243e-180	634.268753375189	1	0	0	0	0	1	0	0	0	0	0	0	0	1	0	0	30	4	0	0	0	0	0	6	0	8	0	0	7	2	0	0	0	2	0	0	0	0	0	0	0	0	0	0	0
OTU_347	prevotella sp. s7_1_8 ;k__bacteria;p__bacteroidetes;c__bacteroidia;o__bacteroidales;f__prevotellaceae;g__prevotella;s__prevotella sp.;superkingdom__bacteria;superphylum__bacteroidetes/chlorobi group	93.4537246049661	0	668.532760596302	0	0	0	0	0	0	0	0	0	0	0	0	0	0	0	0	0	0	1	0	0	0	0	0	0	0	0	0	0	0	0	0	0	0	0	0	0	0	0	0	0	0	0	0	1
OTU_349	uncultured bradyrhizobium sp. ;k__bacteria;p__proteobacteria;c__alphaproteobacteria;o__rhizobiales;f__bradyrhizobiaceae;g__bradyrhizobium;s__bradyrhizobium spp.;superkingdom__bacteria	99.7635933806147	0	758.701200651862	0	0	0	0	0	0	0	0	0	0	0	0	0	0	0	0	0	0	0	0	0	0	0	0	0	0	0	0	0	0	0	0	0	0	0	0	0	0	0	0	1	0	0	0	3
OTU_351	ay958987.1 microbes on human vaginal epithelium clone rrna214 ;k__bacteria;p__firmicutes;c__bacilli;o__lactobacillales;f__lactobacillaceae;g__lactobacillus;s__lactobacillus coleohominis;superkingdom__bacteria	99.3055555555556	0	765.914675856307	1	0	1	1	0	0	0	76	71	0	0	1	1	3	0	0	0	0	0	0	0	0	0	0	0	0	0	0	1	1	1	0	0	0	3	1	95	0	37	8	1	0	0	0	0
OTU_353	veillonella sp. dnf00869 ;k__bacteria;p__firmicutes;c__negativicutes;o__selenomonadales;f__veillonellaceae;g__veillonella;s__veillonella sp.;superkingdom__bacteria	96.6517857142857	0	740.66751264075	0	0	0	0	0	0	0	0	0	0	0	0	0	0	0	0	0	0	0	0	0	0	0	0	0	0	0	0	0	0	0	0	0	0	0	0	0	0	0	2	0	0	0	0	0
OTU_354	eu538688.1 profile human microbiota antecubital fossa (inner elbow) skin clone nbt235b11 ;k__bacteria;p__firmicutes;c__bacilli;o__bacillales;f__bacillaceae;g__bacillus;s__bacillus thermoamylovorans;superkingdom__bacteria	100	0	778.538257464086	0	0	0	0	0	0	7	0	3	0	1	0	0	0	0	0	0	0	0	0	0	0	0	0	0	1	0	0	0	0	0	0	5	0	0	0	0	0	0	2	0	0	0	0	0
OTU_358	uncultured megasphaera sp. ;k__bacteria;p__firmicutes;c__negativicutes;o__selenomonadales;f__veillonellaceae;g__megasphaera;s__megasphaera spp.;superkingdom__bacteria	96.4285714285714	0	737.060775038528	0	0	0	0	0	0	0	0	0	0	0	0	0	0	0	0	0	0	0	0	0	0	0	0	0	0	0	0	0	0	0	0	86	0	0	0	0	0	0	0	0	0	0	0	0
OTU_360	am157450.1 gemella haemolysans mother v4 ;k__bacteria;p__firmicutes;c__bacilli;o__bacillales;f__bacillales;g__gemella;s__gemella haemolysans;superkingdom__bacteria	98.4304932735426	0	773.128151060752	16	48	0	8	18	24	0	3	3	23	16	2	3	29	718	30	12	23	31	26	3	10	1	1523	16	0	2	0	2	1	3914	2	0	384	0	2	12	18	1	0	175	12	26	10	11
OTU_361	fj390124.1 actinobaculum massiliense 10 ;k__bacteria;p__actinobacteria;c__actinobacteria;o__actinomycetales;f__actinomycetaceae;g__actinobaculum;s__actinobaculum massiliense;superkingdom__bacteria;subclass actinobacteridae;suborder__actinomycineae	99.5444191343964	0	783.948363867419	1	0	0	0	0	0	5	0	0	0	0	0	0	0	0	0	0	0	2	0	0	0	0	0	0	0	0	0	0	0	4	0	0	0	1	0	0	0	0	0	0	0	0	31	3
OTU_362	dq344917.1 tannerella forsythensis str. rma 8464 ;k__bacteria;p__bacteroidetes;c__bacteroidia;o__bacteroidales;f__porphyromonadaceae;g__tannerella;s__tannerella forsythia;superkingdom__bacteria;superphylum__bacteroidetes/chlorobi group	99.7742663656885	0	794.768576674087	2	1	0	0	0	0	0	0	0	0	0	0	0	0	0	0	0	0	0	0	0	0	0	0	0	0	0	0	0	0	0	0	0	0	0	0	0	0	0	0	0	0	0	0	0
OTU_364	uncultured ruminococcus sp. ;k__bacteria;p__firmicutes;c__clostridia;o__clostridiales;f__ruminococcaceae;g__ruminococcus;s__ruminococcus spp.;superkingdom__bacteria	95.5082742316785	0	677.549604601858	0	0	0	0	0	0	0	0	0	0	0	0	0	0	0	0	0	0	1	0	0	0	0	0	0	0	0	0	0	0	0	0	0	0	0	0	0	0	0	0	0	0	0	0	0
OTU_365	propionibacterium avidum atcc 25577 ;k__bacteria;p__actinobacteria;c__actinobacteria;o__actinomycetales;f__propionibacteriaceae;g__propionibacterium;s__propionibacterium avidum;superkingdom__bacteria;subclass actinobacteridae;suborder__propionibacterineae	99.5337995337995	0	765.914675856307	0	0	0	0	1	0	0	0	0	0	0	2	0	1	0	0	0	0	0	0	3	1	0	0	0	1	0	0	0	0	0	0	0	0	0	0	0	0	0	1	0	0	0	1	0
OTU_366	ab359408.1 corynebacterium mastitidis str. tbs_19 ;k__bacteria;p__actinobacteria;c__actinobacteria;o__actinomycetales;f__corynebacteriaceae;g__corynebacterium;s__corynebacterium mastitidis;superkingdom__bacteria;subclass actinobacteridae;suborder__corynebacterineae	94.7004608294931	0	672.139498198525	2	4	0	0	0	0	1	1	0	0	0	0	0	0	0	0	0	0	0	0	0	0	0	0	0	0	0	0	1	0	0	0	1	0	0	0	0	0	0	0	0	0	0	0	0
OTU_367	megasphaera sp. bv3c16_1 ;k__bacteria;p__firmicutes;c__negativicutes;o__selenomonadales;f__veillonellaceae;g__megasphaera;s__megasphaera sp.;superkingdom__bacteria	99.7767857142857	0	803.785420679643	0	0	0	7	0	0	0	0	0	0	1	0	27	0	0	0	0	0	0	0	0	0	0	0	0	0	0	0	0	0	0	0	2	0	0	0	0	0	0	0	8	0	0	0	0
OTU_368	prevotella timonensis ;k__bacteria;p__bacteroidetes;c__bacteroidia;o__bacteroidales;f__prevotellaceae;g__prevotella;s__prevotella timonensis;superkingdom__bacteria;superphylum__bacteroidetes/chlorobi group	94.1309255079007	0	682.959711005192	0	0	0	0	0	0	0	0	0	0	0	0	0	0	0	0	0	0	0	0	0	0	0	0	0	0	0	0	0	0	0	0	0	0	0	0	0	0	0	0	0	0	0	0	0
OTU_369	eu767204.1 pervasive effects antibiotic on human gut microbiota deep sequencing fecal clone c2_624 ;k__bacteria;p__proteobacteria;c__deltaproteobacteria;o__desulfovibrionales;f__desulfovibrionaceae;g__bilophila;s__bilophila wadsworthia;superkingdom__bacteria;subphylum__delta/epsilon subdivisions	99.7772828507795	0	805.588789480754	0	0	0	0	0	0	0	0	0	0	0	0	0	0	0	1	0	0	0	0	1	0	0	0	0	0	0	0	0	0	0	0	0	1	0	0	0	0	0	0	0	0	0	0	0
OTU_371	uncultured megasphaera sp. ;k__bacteria;p__firmicutes;c__negativicutes;o__selenomonadales;f__veillonellaceae;g__megasphaera;s__megasphaera spp.;superkingdom__bacteria	96.6517857142857	0	740.66751264075	0	0	0	0	0	0	0	1	0	0	0	0	0	0	0	0	0	0	0	0	0	0	0	0	0	0	0	0	1	0	0	0	47	0	0	0	0	0	1	0	0	0	0	0	0
OTU_373	gq074675.1 topographical and temporal human skin microbiome skin inguinal crease clone nbw165b06c1 ;k__bacteria;p__firmicutes;c__bacilli;o__lactobacillales;f__lactobacillaceae;g__lactobacillus;s__lactobacillus crispatus;superkingdom__bacteria	100	0	715.42	0	0	0	1	0	1	0	0	0	0	0	0	0	0	1	0	0	0	1	1	2	0	0	0	0	0	0	2	0	0	0	1	0	0	0	0	0	0	0	1	0	0	0	0	0
OTU_374	eu460010.1 prevost&apos;s squirrel feces clone sq_aah82g12 ;k__bacteria;p__bacteroidetes;c__bacteroidia;o__bacteroidales;f__bacteroidaceae;g__bacteroides;s__bacteroides plebeius;superkingdom__bacteria;superphylum__bacteroidetes/chlorobi group	99.7742663656885	0	794.769	0	0	0	0	0	0	3	0	0	0	0	0	0	0	0	0	0	0	0	0	0	0	0	0	0	0	0	0	4	0	0	0	0	0	0	0	0	0	0	0	0	0	0	0	0
OTU_376	ackp02000033.1 selenomonas sputigena str. atcc 35185 ;k__bacteria;p__firmicutes;c__negativicutes;o__selenomonadales;f__veillonellaceae;g__selenomonas;s__selenomonas sputigena;superkingdom__bacteria	99.7767857142857	0	803.785	0	0	0	0	0	0	0	0	0	0	0	0	0	0	0	0	0	0	0	0	0	0	0	0	0	0	0	0	0	0	0	0	0	0	0	0	2	0	0	0	0	0	0	0	0
OTU_378	nr_029160.1 ruminococcus callidus str. atcc 27760 ;k__bacteria;p__firmicutes;c__clostridia;o__clostridiales;f__ruminococcaceae;g__ruminococcus;s__ruminococcus callidus;superkingdom__bacteria	99.7635933806147	0	758.701	1	0	0	2	0	0	0	0	0	0	0	0	0	0	1	0	0	0	2	0	0	0	0	1	8	0	0	0	0	0	0	0	0	0	0	0	0	0	0	0	0	0	0	0	0
OTU_380	lactobacillus crispatus ;k__bacteria;p__firmicutes;c__bacilli;o__lactobacillales;f__lactobacillaceae;g__lactobacillus;s__lactobacillus crispatus;superkingdom__bacteria	96.4285714285714	4.17818e-86	322.286	1	0	0	0	2	3	4	0	0	7	2	0	0	2	2	3	0	0	1	13	2	0	0	0	0	0	0	0	0	0	1	2	0	0	0	0	0	3	0	1	5	2	0	7	1
OTU_382	eu768718.1 pervasive effects antibiotic on human gut microbiota deep sequencing fecal clone c5_740 ;k__bacteria;p__actinobacteria;c__actinobacteria;o__bifidobacteriales;f__bifidobacteriaceae;g__bifidobacterium;s__bifidobacterium adolescentis;superkingdom__bacteria;subclass actinobacteridae	98.8425925925926	0	756.898	4	0	0	8	0	1	0	0	1	0	0	3	0	6	0	0	0	1	4	3	256	1	1	0	22	1	3	0	0	2	0	1	1	13	1	0	1	0	2	0	10	0	1	1	0
OTU_385	ay984358.1 human stool clone b259 ;k__bacteria;p__firmicutes;c__negativicutes;o__selenomonadales;f__veillonellaceae;g__dialister;s__dialister invisus;superkingdom__bacteria	99.7772828507795	0	801.982	0	0	0	6	0	0	2	0	0	0	0	0	0	0	18	0	0	0	3	0	0	0	0	0	0	0	0	0	0	0	0	0	0	0	0	0	0	0	0	0	0	0	0	0	0
OTU_386	eubacterium desmolans ;k__bacteria;p__firmicutes;c__clostridia;o__clostridiales;f__eubacteriaceae;g__eubacterium;s__eubacterium desmolans;superkingdom__bacteria	96.0093896713615	0	693.78	0	0	0	5	0	0	0	0	0	0	0	0	0	0	0	0	0	0	0	0	0	0	0	0	2	0	0	0	1	0	0	0	0	0	0	0	1	0	0	0	0	0	0	0	1
OTU_388	clostridium sp. p1_2_2 ;k__bacteria;p__firmicutes;c__clostridia;o__clostridiales;f__clostridiaceae;g__clostridium;s__clostridium sp.;superkingdom__bacteria	85.3427895981088	8.33187e-134	480.982	0	0	0	0	0	0	0	0	0	0	0	0	0	0	0	0	0	0	0	0	0	0	0	0	0	0	0	0	0	0	0	0	0	0	0	0	0	0	0	0	0	0	0	0	0
OTU_389	ay978759.1 human transverse colon mucosal biopsy clone kv12 ;k__bacteria;p__firmicutes;c__clostridia;o__clostridiales;f__lachnospiraceae;g__coprococcus;s__coprococcus catus;superkingdom__bacteria	100	0	764.111	0	0	0	0	0	0	0	0	0	0	0	3	0	0	0	0	1	0	1	0	1	1	0	1	2	0	0	0	1	0	0	4	0	0	0	0	1	0	0	0	0	0	0	0	0
OTU_390	uncultured finegoldia sp. ;k__bacteria;p__firmicutes;c__clostridia;o__clostridiales;f__peptoniphilaceae;g__finegoldia;s__finegoldia spp.;superkingdom__bacteria	96.4454976303318	0	693.78	0	0	0	0	0	0	0	0	0	0	0	0	1	1	0	1	0	0	0	1	0	0	0	0	0	0	0	0	0	0	4	1	0	0	0	0	10	0	0	0	0	0	1	0	1
OTU_391	propionibacterium sp. canine oral taxon 431 ;k__bacteria;p__actinobacteria;c__actinobacteria;o__actinomycetales;f__propionibacteriaceae;g__propionibacterium;s__propionibacterium sp.;superkingdom__bacteria;subclass actinobacteridae;suborder__propionibacterineae	98.3644859813084	0	740.668	1	0	0	0	0	0	3	0	0	0	1	0	0	0	0	0	0	0	0	0	0	0	0	0	0	0	0	0	0	0	0	1	0	0	0	0	0	0	0	0	0	0	0	0	0
OTU_392	clostridium sp. 826 ;k__bacteria;p__firmicutes;c__clostridia;o__clostridiales;f__clostridiaceae;g__clostridium;s__clostridium sp.;superkingdom__bacteria	99.5525727069351	0	798.375	0	0	0	0	0	0	0	0	0	0	1	0	0	1	0	0	0	0	0	0	5	0	0	0	8	0	0	0	0	0	0	1	0	0	0	0	1	0	0	0	0	0	0	0	0
OTU_393	ay643082.1 alistipes finegoldii str. 4401054 ;k__bacteria;p__bacteroidetes;c__bacteroidia;o__bacteroidales;f__rikenellaceae;g__alistipes;s__alistipes finegoldii;superkingdom__bacteria;superphylum__bacteroidetes/chlorobi group	98.4198645598194	0	767.718	0	0	0	1	0	0	0	0	0	0	0	0	0	0	0	0	0	0	2	10	0	0	0	0	1	0	0	0	0	0	0	0	0	0	0	0	0	0	0	0	0	0	0	0	0
OTU_394	gq070551.1 topographical and temporal human skin microbiome skin volar forearm clone nbw235f08c1 ;k__bacteria;p__firmicutes;c__bacilli;o__lactobacillales;f__streptococcaceae;g__lactococcus;s__lactococcus lactis;superkingdom__bacteria	99.7767857142857	0	803.785	0	0	0	0	0	0	0	0	0	0	1	0	0	0	0	0	0	0	0	0	1	0	0	0	35	0	0	0	0	0	0	0	0	1	0	0	0	0	0	0	0	0	0	0	0
OTU_396	eubacterium ventriosum ;k__bacteria;p__firmicutes;c__clostridia;o__clostridiales;f__eubacteriaceae;g__eubacterium;s__eubacterium ventriosum;superkingdom__bacteria	98.3451536643026	0	735.257	0	0	0	0	0	0	0	0	0	0	0	0	0	0	0	0	0	0	0	0	4	0	0	0	1	0	0	0	0	0	0	0	0	0	0	0	0	0	0	0	0	0	0	0	0
OTU_397	lactobacillus rogosae ;k__bacteria;p__firmicutes;c__bacilli;o__lactobacillales;f__lactobacillaceae;g__lactobacillus;s__lactobacillus rogosae;superkingdom__bacteria	99.5271867612293	0	755.094	1	0	0	4	0	0	0	0	0	0	0	0	0	1	0	0	0	0	0	0	1	0	0	0	0	0	0	0	0	0	0	6	0	0	0	0	0	0	0	0	0	0	0	2	2
OTU_398	clostridium sp. nd2 ;k__bacteria;p__firmicutes;c__clostridia;o__clostridiales;f__clostridiaceae;g__clostridium;s__clostridium sp.;superkingdom__bacteria	96.2174940898345	0	691.977	2	1	0	1	0	9	0	0	0	0	0	0	0	0	0	0	0	0	1	0	0	1	0	0	7	0	0	0	0	0	0	0	0	0	0	0	0	0	0	0	0	0	0	0	13
OTU_399	ay533381.1 eubacterium yurii subsp. margaretiae str. atcc 43715 ;k__bacteria;p__firmicutes;c__clostridia;o__clostridiales;f__peptostreptococcaceae;g__peptoclostridium;s__eubacterium yurii;superkingdom__bacteria	99.7647058823529	0	762.308	0	0	0	0	0	0	0	0	0	0	0	0	0	0	0	0	0	0	0	0	0	0	0	0	0	0	0	0	0	0	0	0	0	0	0	0	0	0	0	0	0	0	0	0	0
OTU_401	ay594190.1 bordetella ansorpii str. smc_8986 ;k__bacteria;p__proteobacteria;c__betaproteobacteria;o__burkholderiales;f__alcaligenaceae;g__bordetella;s__bordetella ansorpii;superkingdom__bacteria	99.7767857142857	0	803.785	0	0	0	0	0	0	0	0	0	0	0	0	0	0	0	4	0	0	0	0	0	0	0	0	0	0	0	0	0	0	0	0	0	0	0	4	0	0	0	0	0	0	0	0	0
OTU_402	aj439343.1 corynebacterium pseudodiphtheriticum str. cip103420t (atcc10700) ;k__bacteria;p__actinobacteria;c__actinobacteria;o__actinomycetales;f__corynebacteriaceae;g__corynebacterium;s__corynebacterium pseudodiphtheriticum;superkingdom__bacteria;subclass actinobacteridae;suborder__corynebacterineae	99.7668997668998	0	769.521	0	0	0	0	0	0	0	0	0	0	0	0	0	0	0	0	0	0	0	0	0	0	0	0	0	0	0	0	0	0	0	0	0	0	0	0	1	0	0	0	0	0	0	0	0
OTU_403	prevotella disiens ;k__bacteria;p__bacteroidetes;c__bacteroidia;o__bacteroidales;f__prevotellaceae;g__prevotella;s__prevotella disiens;superkingdom__bacteria;superphylum__bacteroidetes/chlorobi group	98.1941309255079	0	760.505	5	0	0	6	1	2	0	0	0	0	0	6	3	2	0	0	1	0	3	0	0	0	0	0	0	0	0	2	0	0	1	0	0	1	0	0	0	0	0	0	0	0	0	21	10
OTU_404	uncultured anaerovorax sp. ;k__bacteria;p__firmicutes;c__clostridia;o__clostridiales;f__clostridiales family xiii. incertae sedis;g__anaerovorax;s__anaerovorax spp.;superkingdom__bacteria	99.7647058823529	0	762.308	1	0	0	0	1	0	2	0	0	0	2	0	0	1	0	11	0	0	0	0	0	0	0	0	0	0	0	0	0	0	0	0	0	0	0	0	10	0	0	0	1	0	0	0	3
OTU_405	parasutterella excrementihominis ;k__bacteria;p__proteobacteria;c__betaproteobacteria;o__burkholderiales;f__sutterellaceae;g__parasutterella;s__parasutterella excrementihominis;superkingdom__bacteria	99.5535714285714	0	800.179	0	0	0	4	0	0	0	0	0	0	0	0	0	0	0	1	0	0	0	3	4	0	0	0	0	0	0	0	0	0	0	0	0	0	0	0	1	0	0	0	0	0	0	2	0
OTU_406	ay959189.1 microbes on human vaginal epithelium clone rrna416 ;k__bacteria;p__actinobacteria;c__actinobacteria;o__bifidobacteriales;f__bifidobacteriaceae;g__gardnerella;s__gardnerella vaginalis;superkingdom__bacteria;subclass actinobacteridae	99.6240601503759	2.29802e-132	475.572	0	1	0	0	0	2	0	0	0	0	0	0	0	0	0	0	0	0	0	0	0	1	0	0	0	1	0	0	1	1	0	0	0	0	0	0	0	0	0	0	0	0	0	0	0
OTU_407	uncultured treponema sp. ;k__bacteria;p__spirochaetes;c__spirochaetia;o__spirochaetales;f__spirochaetaceae;g__treponema;s__treponema spp.;superkingdom__bacteria	99.7767857142857	0	803.785	0	0	0	0	0	0	0	0	0	0	0	0	0	0	41	1	0	0	0	0	0	0	0	0	0	0	0	0	0	0	0	0	0	0	0	0	0	0	0	0	0	0	0	0	0
OTU_408	clostridium sp. enrichment culture clone vanctr97 ;k__bacteria;p__firmicutes;c__clostridia;o__clostridiales;f__clostridiaceae;g__clostridium;s__clostridium sp.;superkingdom__bacteria	92.2352941176471	4.62356e-175	618.038	0	0	0	1	0	0	1	0	0	0	0	0	0	0	0	0	0	0	0	0	0	0	0	0	4	0	0	0	1	0	0	1	0	0	0	0	0	0	0	0	0	0	0	0	2
OTU_416	haemophilus parahaemolyticus ;k__bacteria;p__proteobacteria;c__gammaproteobacteria;o__pasteurellales;f__pasteurellaceae;g__haemophilus;s__haemophilus parahaemolyticus;superkingdom__bacteria	99.7767857142857	0	803.785420679643	0	0	0	0	0	0	0	0	0	0	0	0	0	0	0	0	1	0	0	0	0	0	0	1	0	0	0	0	0	0	0	0	0	70	0	0	0	0	0	0	0	0	0	0	1
OTU_421	flavobacterium sp. tmt3_14_2 ;k__bacteria;p__bacteroidetes;c__flavobacteriia;o__flavobacteriales;f__flavobacteriaceae;g__flavobacterium;s__flavobacterium sp.;superkingdom__bacteria;superphylum__bacteroidetes/chlorobi group	99.548532731377	0	791.161839071864	0	0	0	0	0	0	0	0	0	0	0	0	0	0	0	0	0	0	0	0	0	0	0	0	0	0	0	0	0	0	0	0	0	0	0	0	0	0	0	0	0	0	0	0	0
OTU_424	ruminococcus sp. zs2_15 ;k__bacteria;p__firmicutes;c__clostridia;o__clostridiales;f__ruminococcaceae;g__ruminococcus;s__ruminococcus sp.;superkingdom__bacteria	93.6470588235294	0	643.285597380745	0	0	0	1	3	0	0	0	0	0	0	0	0	0	0	0	0	0	1	0	0	0	0	1	58	0	0	0	0	0	0	0	0	0	0	0	0	0	0	0	0	0	0	0	0
OTU_426	sporobacterium sp. wal 1855d ;k__bacteria;p__firmicutes;c__clostridia;o__clostridiales;f__lachnospiraceae;g__sporobacterium;s__sporobacterium sp.;superkingdom__bacteria	96.6745843230404	0	697.386661414082	0	0	0	0	0	0	4	0	1	0	2	0	5	1	2	3	0	0	2	1	0	0	0	0	0	0	0	0	0	1	0	0	0	0	0	0	6	1	0	0	0	0	0	0	0
OTU_430	lachnoanaerobaculum saburreum ;k__bacteria;p__firmicutes;c__clostridia;o__clostridiales;f__lachnospiraceae;g__lachnoanaerobaculum;s__lachnoanaerobaculum saburreum;superkingdom__bacteria	99.290780141844	0	749.684356646306	1	0	0	0	0	0	0	0	0	0	0	0	36	0	2	0	0	0	0	0	0	0	0	1	0	0	0	0	0	0	0	0	0	0	0	0	1	0	0	0	0	0	0	0	0
OTU_431	fj387585.1 burkholderia andropogonis str. 6370 ;k__bacteria;p__proteobacteria;c__betaproteobacteria;o__burkholderiales;f__burkholderiaceae;g__burkholderia;s__burkholderia andropogonis;superkingdom__bacteria	84.304932735426	2.52718023521038e-134	482.785774081848	0	0	0	30	0	0	0	0	0	1	1	0	0	0	0	0	0	0	2	0	0	0	0	0	0	0	0	0	0	0	2	0	0	0	0	0	0	0	0	0	0	1	0	1	0
OTU_432	uncultured anaerococcus sp. ;k__bacteria;p__firmicutes;c__clostridia;o__clostridiales;f__peptoniphilaceae;g__anaerococcus;s__anaerococcus spp.;superkingdom__bacteria	99.0498812351544	0	742.470881441862	1	0	0	0	0	4	2	0	0	0	0	0	2	4	0	1	0	0	1	0	0	0	0	0	0	0	0	0	0	0	0	0	0	0	0	0	0	0	0	0	0	0	0	0	0
OTU_433	uncultured moryella sp. ;k__bacteria;p__firmicutes;c__clostridia;o__clostridiales;f__lachnospiraceae;g__moryella;s__moryella spp.;superkingdom__bacteria	95.7446808510638	0	682.959711005192	0	0	0	0	0	0	0	0	0	0	7	0	18	0	0	0	0	0	0	0	0	0	0	0	0	0	0	0	0	0	0	0	0	0	0	0	3	0	0	0	0	0	0	0	0
OTU_435	ay980488.1 human rectum mucosal biopsy clone x130 ;k__bacteria;p__bacteroidetes;c__bacteroidia;o__bacteroidales;f__bacteroidaceae;g__bacteroides;s__bacteroides fragilis;superkingdom__bacteria;superphylum__bacteroidetes/chlorobi group	94.5823927765237	0	691.976555010748	0	0	0	0	0	0	0	0	0	0	0	0	0	0	0	0	0	0	0	0	0	0	0	0	0	0	0	0	0	0	0	0	0	0	0	0	0	0	0	0	0	0	0	0	0
OTU_437	wolbachia endosymbiont of naupactus cervinus ;k__bacteria;p__proteobacteria;c__alphaproteobacteria;o__rickettsiales;f__anaplasmataceae;g__wolbachia;s__wolbachia spp.;superkingdom__bacteria;tribe__wolbachieae	73.0414746543779	4.30919030420489e-055	219.493929119612	0	0	0	0	0	0	0	0	0	0	0	0	0	0	0	0	0	0	0	0	0	0	0	0	0	0	0	0	0	0	0	0	0	0	0	0	0	0	0	0	0	0	0	0	0
OTU_438	cp000800.1 escherichia coli str. e24377a ;k__bacteria;p__proteobacteria;c__gammaproteobacteria;o__enterobacteriales;f__enterobacteriaceae;g__escherichia;s__escherichia coli;superkingdom__bacteria	96.6824644549763	0	699.190030215193	3	5	0	1	0	7	0	0	2	0	0	0	1	1	5	10	248	18	0	0	0	3	0	74	0	58	0	0	47	21	7	0	1	9	0	0	2	0	0	1	0	0	1	0	20
OTU_440	uncultured shigella sp. ;k__bacteria;p__proteobacteria;c__gammaproteobacteria;o__enterobacteriales;f__enterobacteriaceae;g__shigella;s__shigella spp.;superkingdom__bacteria	99.4444444444444	1.46272123823715e-085	320.48258198184	0	0	0	0	0	1	0	0	0	0	0	0	0	1	4	0	2	3	0	0	0	0	0	0	0	1	0	0	0	0	0	0	0	3	0	0	0	0	0	0	0	0	0	0	0
OTU_441	u06094.1 ureaplasma urealyticum str. 7 (serovar 1) ;k__bacteria;p__tenericutes;c__mollicutes;o__mycoplasmatales;f__mycoplasmataceae;g__ureaplasma;s__ureaplasma urealyticum;superkingdom__bacteria	97.1291866028708	0	693.779923811859	2	0	0	2	70	2	0	1	0	60	1	0	16	1	2	1	56	0	0	0	1	0	0	8	3	3	19	13	0	1	1	65	75	0	7	7	31	35	6	0	22	0	37	0	0
OTU_442	butyricicoccus pullicaecorum ;k__bacteria;p__firmicutes;c__clostridia;o__clostridiales;f__clostridiaceae;g__butyricicoccus;s__butyricicoccus pullicaecorum;superkingdom__bacteria	98.8262910798122	0	746.077619044084	0	0	0	0	0	0	0	0	0	0	0	0	0	0	0	0	0	0	0	0	0	0	0	0	0	0	0	0	0	0	0	0	0	0	0	0	0	0	0	0	0	0	0	0	0
OTU_445	fj172345.1 lactobacillus fermentum str. mgh18_1_1 ;k__bacteria;p__firmicutes;c__bacilli;o__lactobacillales;f__lactobacillaceae;g__lactobacillus;s__lactobacillus fermentum;superkingdom__bacteria	96.875	0	746.077619044084	0	0	0	0	0	0	0	0	0	0	0	0	0	0	1	0	0	0	0	0	0	0	12	0	0	0	0	0	0	0	0	0	0	0	1	1	0	0	1	2	0	0	0	0	0
OTU_446	prevotella timonensis ;k__bacteria;p__bacteroidetes;c__bacteroidia;o__bacteroidales;f__prevotellaceae;g__prevotella;s__prevotella timonensis;superkingdom__bacteria;superphylum__bacteroidetes/chlorobi group	94.6135831381733	0	666.729391795191	0	0	0	1	0	0	0	0	0	0	3	0	0	0	5	1	0	0	1	0	0	0	0	0	0	0	0	0	0	0	1	0	0	0	0	0	7	0	0	0	0	0	0	3	3
OTU_447	gq058785.1 topographical and temporal human skin microbiome skin toe web space clone nbw1219c05c1 ;k__bacteria;p__firmicutes;c__bacilli;o__bacillales;f__staphylococcaceae;g__staphylococcus;s__staphylococcus epidermidis;superkingdom__bacteria	97.1896955503513	0	717.223718226305	35	7	1	0	3	26	1	8	77	25	4	2	4	30	108	4	39	169	11	4	1	247	19	3	4	1	1	11	5	20	95	2	2	18	1	2	7	18	18	5	4	1	2	11	5
OTU_448	denitrobacterium detoxificans ;k__bacteria;p__actinobacteria;c__actinobacteria;o__coriobacteriales;f__coriobacteriaceae;g__denitrobacterium;s__denitrobacterium detoxificans;superkingdom__bacteria;subclass coriobacteridae;suborder__coriobacterineae	89.5981087470449	2.54648708092084e-159	565.740738932964	0	0	0	2	0	2	1	0	0	0	0	0	0	0	0	0	0	0	0	0	12	0	0	0	0	0	0	0	0	0	0	0	0	0	0	0	0	0	0	0	0	0	0	0	0
OTU_455	uncultured porphyromonas sp. ;k__bacteria;p__bacteroidetes;c__bacteroidia;o__bacteroidales;f__porphyromonadaceae;g__porphyromonas;s__porphyromonas spp.;superkingdom__bacteria;superphylum__bacteroidetes/chlorobi group	93.2279909706546	0	664.92602299408	1	0	0	0	0	0	1	0	0	0	0	0	0	0	0	2	0	0	0	0	0	0	0	0	0	0	0	0	0	0	0	0	0	0	0	0	11	0	0	0	0	0	0	3	1
OTU_456	odoribacter splanchnicus dsm 220712 ;k__bacteria;p__bacteroidetes;c__bacteroidia;o__bacteroidales;f__porphyromonadaceae;g__odoribacter;s__odoribacter splanchnicus;superkingdom__bacteria;superphylum__bacteroidetes/chlorobi group	99.3212669683258	0	783.948363867419	0	0	0	1	0	0	0	0	0	0	0	0	0	0	0	0	0	0	0	0	0	0	0	0	0	0	0	0	0	0	1	0	0	0	0	0	0	0	0	0	0	0	0	0	1
OTU_457	nc_007606.1 shigella dysenteriae str. sd197 ;k__bacteria;p__proteobacteria;c__gammaproteobacteria;o__enterobacteriales;f__enterobacteriaceae;g__shigella;s__shigella dysenteriae;superkingdom__bacteria	97.1896955503513	0	717.223718226305	280	873	1	4	1	861	4	1	341	9	7	1	4	505	305	525	456	661	4	20	3	175	0	367	29	433	1	4	690	837	325	2	4	702	1	4	81	7	16	2	2	12	3	1	460
OTU_458	fj999941.1 brevundimonas vesicularis str. eqh12 ;k__bacteria;p__proteobacteria;c__alphaproteobacteria;o__caulobacterales;f__caulobacteraceae;g__brevundimonas;s__brevundimonas vesicularis;superkingdom__bacteria	100	0	764.111307055196	0	0	0	0	0	0	0	0	1	0	0	0	0	0	0	0	0	0	18	0	0	0	0	0	0	0	0	0	3	0	0	0	0	0	0	23	3	0	0	0	0	0	0	0	0
OTU_459	peptostreptococcus sp. oral taxon 113 ;k__bacteria;p__firmicutes;c__clostridia;o__clostridiales;f__peptostreptococcaceae;g__peptostreptococcus;s__peptostreptococcus sp.;superkingdom__bacteria	95.0354609929078	0	664.92602299408	0	0	0	0	0	0	2	0	0	0	0	0	0	0	0	14	0	0	0	0	0	0	0	0	0	0	0	0	0	0	0	0	0	0	0	0	7	0	0	0	0	0	0	0	0
OTU_460	uncultured citrobacter sp. ;k__bacteria;p__proteobacteria;c__gammaproteobacteria;o__enterobacteriales;f__enterobacteriaceae;g__citrobacter;s__citrobacter spp.;superkingdom__bacteria	95.9821428571429	0	728.043931032972	1	0	0	0	0	0	0	0	0	0	0	0	1	0	0	0	0	4	0	0	0	0	0	26	0	0	0	0	0	1	0	0	1	1	0	0	0	0	5	0	0	0	0	0	0
OTU_461	uncultured dialister sp. ;k__bacteria;p__firmicutes;c__negativicutes;o__selenomonadales;f__veillonellaceae;g__dialister;s__dialister spp.;superkingdom__bacteria	99.7767857142857	0	803.785420679643	0	0	0	0	0	0	0	1	2	0	0	0	0	0	0	0	0	0	0	0	0	0	0	0	0	0	0	0	0	0	0	0	0	0	0	0	0	0	0	1	0	0	0	0	29
OTU_462	uncultured clostridium sp. ;k__bacteria;p__firmicutes;c__clostridia;o__clostridiales;f__clostridiaceae;g__clostridium;s__clostridium spp.;superkingdom__bacteria	99.7630331753555	0	756.897831850751	0	0	0	1	0	0	0	1	0	0	0	0	0	0	0	1	0	0	0	0	8	0	0	0	16	0	0	0	0	0	0	0	0	1	0	0	0	0	0	0	0	0	0	2	1
OTU_466	gq042491.1 topographical and temporal human skin microbiome skin nare clone nbw940h06c1 ;k__bacteria;p__bacteroidetes;c__bacteroidia;o__bacteroidales;f__porphyromonadaceae;g__porphyromonas;s__porphyromonas endodontalis;superkingdom__bacteria;superphylum__bacteroidetes/chlorobi group	91.0112359550562	1.69160357862731e-174	616.235065364077	0	0	0	0	1	1	0	0	0	0	0	0	0	0	0	19	0	0	0	0	0	0	0	0	0	0	0	0	0	0	1	0	0	0	0	0	12	0	0	0	0	0	0	0	4
OTU_469	ay959034.1 microbes on human vaginal epithelium clone rrna261 ;k__bacteria;p__actinobacteria;c__actinobacteria;o__bifidobacteriales;f__bifidobacteriaceae;g__gardnerella;s__gardnerella vaginalis;superkingdom__bacteria;subclass actinobacteridae	97.2027972027972	0	720.830455828527	20	9	6	5	11	4	9	19	13	24	12	11	16	19	11	12	146	18	15	13	9	17	12	35	121	50	414	47	17	1	16	8	33	3	30	12	3	27	58	22	16	4	270	7	6
OTU_470	eubacterium sp. f1 ;k__bacteria;p__firmicutes;c__clostridia;o__clostridiales;f__eubacteriaceae;g__eubacterium;s__eubacterium sp.;superkingdom__bacteria	85.7461024498886	1.80494428219989e-142	509.836306098516	0	0	0	0	0	0	0	0	0	0	0	0	0	0	56	1	0	0	0	0	0	0	0	0	0	0	0	0	0	0	0	0	0	0	0	0	0	0	0	0	0	0	0	0	0
OTU_473	uncultured eubacterium sp. ;k__bacteria;p__firmicutes;c__clostridia;o__clostridiales;f__eubacteriaceae;g__eubacterium;s__eubacterium spp.;superkingdom__bacteria	92.018779342723	1.96099866817166e-173	612.628327761855	1	0	0	1	0	0	0	0	0	0	0	0	0	0	0	0	0	0	2	13	0	0	0	0	2	0	0	0	0	0	0	5	0	0	0	0	0	0	0	0	0	0	0	0	0
OTU_474	eu075039.1 aerococcus viridans str. 15ms ;k__bacteria;p__firmicutes;c__bacilli;o__lactobacillales;f__aerococcaceae;g__aerococcus;s__aerococcus viridans;superkingdom__bacteria	99.7767857142857	0	803.785420679643	0	0	0	0	0	0	0	0	0	0	0	0	0	0	0	1	0	0	34	0	1	0	0	0	0	0	0	0	0	0	0	0	0	0	0	0	0	0	0	0	0	0	0	0	0
OTU_475	uncultured eubacterium sp. ;k__bacteria;p__firmicutes;c__clostridia;o__clostridiales;f__eubacteriaceae;g__eubacterium;s__eubacterium spp.;superkingdom__bacteria	99.7635933806147	0	758.701200651862	0	0	0	3	0	0	0	0	0	0	0	0	0	0	0	0	0	0	0	3	0	0	0	0	3	0	0	0	0	0	0	0	0	0	0	0	1	0	0	0	0	0	0	0	0
OTU_476	uncultured comamonas sp. ;k__bacteria;p__proteobacteria;c__betaproteobacteria;o__burkholderiales;f__comamonadaceae;g__comamonas;s__comamonas spp.;superkingdom__bacteria	99.7767857142857	0	803.785420679643	0	0	0	0	0	0	0	0	0	0	0	0	0	0	0	0	0	0	0	0	1	0	0	0	1	0	0	0	0	0	0	0	0	0	0	0	0	0	0	0	0	0	0	0	0
OTU_477	y18354.1 enterococcus hirae str. ncfb 1258t ;k__bacteria;p__firmicutes;c__bacilli;o__lactobacillales;f__enterococcaceae;g__enterococcus;s__enterococcus hirae;superkingdom__bacteria	97.7678571428571	0	760.504569452974	4	0	0	0	0	0	0	0	2	0	0	0	0	0	0	0	0	1	0	0	0	23	37	0	0	0	0	1	13	0	2	0	0	11	0	0	2	0	3	1	1	0	0	1	2
OTU_478	eu767949.1 pervasive effects antibiotic on human gut microbiota deep sequencing fecal clone c4_621 ;k__bacteria;p__firmicutes;c__clostridia;o__clostridiales;f__lachnospiraceae;g__lachnoclostridium;s__clostridium bolteae;superkingdom__bacteria	99.7635933806147	0	758.701200651862	0	0	0	0	0	0	0	0	0	0	0	0	0	0	0	0	0	0	0	0	0	0	0	0	0	0	0	0	0	0	3	0	0	0	0	0	2	0	0	0	0	0	0	0	0
OTU_481	eubacterium sp. oral clone bb142 ;k__bacteria;p__firmicutes;c__clostridia;o__clostridiales;f__eubacteriaceae;g__eubacterium;s__eubacterium sp.;superkingdom__bacteria	97.8823529411765	0	726.240562231861	0	0	0	0	0	0	0	0	0	0	0	0	0	0	0	0	0	0	0	0	0	0	0	0	0	0	0	0	0	0	0	0	0	0	0	0	0	0	0	0	0	0	0	0	0
OTU_483	roseburia sp. 1120 ;k__bacteria;p__firmicutes;c__clostridia;o__clostridiales;f__lachnospiraceae;g__roseburia;s__roseburia sp.;superkingdom__bacteria	99.5271867612293	0	755.09446304964	0	0	0	0	0	0	0	0	0	0	0	0	0	0	0	0	0	0	0	6	1	0	0	0	5	0	0	0	2	0	0	0	0	0	0	0	1	0	0	0	0	0	0	0	0
OTU_485	af023033.1 treponema sp. ii:11:u61 str. ii:e:u61 ;k__bacteria;p__spirochaetes;c__spirochaetia;o__spirochaetales;f__spirochaetaceae;g__treponema;s__treponema denticola;superkingdom__bacteria	99.554565701559	0	801.982051878531	0	0	0	0	0	0	0	0	0	0	0	0	0	0	0	0	0	0	0	0	0	0	0	0	0	0	0	0	0	0	0	0	0	0	0	0	2	0	0	0	0	0	0	0	0
OTU_488	prevotella timonensis ;k__bacteria;p__bacteroidetes;c__bacteroidia;o__bacteroidales;f__prevotellaceae;g__prevotella;s__prevotella timonensis;superkingdom__bacteria;superphylum__bacteroidetes/chlorobi group	87.5846501128668	1.61930710890126e-155	553.117157325185	0	0	0	0	0	0	0	0	0	0	0	0	0	0	0	0	0	0	0	0	0	0	0	0	0	0	0	0	0	0	0	0	0	0	0	0	0	0	0	0	0	0	0	0	0
OTU_490	af439641.1 veillonella atypica str. atcc 17744 ;k__bacteria;p__firmicutes;c__negativicutes;o__selenomonadales;f__veillonellaceae;g__veillonella;s__veillonella parvula;superkingdom__bacteria	100	0	809.195527082976	35	2	0	0	0	1	0	8	12	0	0	0	0	1	0	1	0	0	0	0	0	1	0	7	1	0	0	1	0	0	38	0	0	10	0	0	3	1	1	0	0	0	1	219	0
OTU_493	eu705942.1 microbial burden and analyses phoenix spacecraft assembly kennedy space centre clean room floor clone 3p_3_2_o14 ;k__bacteria;p__proteobacteria;c__gammaproteobacteria;o__pseudomonadales;f__moraxellaceae;g__acinetobacter;s__acinetobacter johnsonii;superkingdom__bacteria	97.7728285077951	0	765.914675856307	0	0	0	0	0	0	0	0	0	0	0	0	0	0	0	0	0	0	29	0	0	0	0	0	0	0	0	0	1	0	0	0	0	0	0	1	0	0	0	1	0	16	0	0	0
OTU_494	uncultured acidobacterium sp. ;k__bacteria;p__acidobacteria;c__acidobacteriia;o__acidobacteriales;f__acidobacteriaceae;g__acidobacterium;s__acidobacterium spp.;superkingdom__bacteria;superphylum__fibrobacteres/acidobacteria group	100	0.530949413941765	39.1570490084919	0	0	0	0	1	0	0	0	0	4	0	0	0	3	1	0	0	0	0	0	0	0	0	0	0	0	0	0	0	0	0	0	0	0	0	0	2	0	0	0	0	0	1	0	0
OTU_495	nc_010376.1 finegoldia magna str. atcc 29328 ;k__bacteria;p__firmicutes;c__clostridia;o__clostridiales;f__peptoniphilaceae;g__finegoldia;s__finegoldia magna;superkingdom__bacteria	96.6666666666667	0	695.58329261297	4	0	0	1	14	1	0	24	8	1	16	10	14	27	1	2	2	1	23	14	9	0	1	1	4	0	0	3	0	1	8	2	0	0	5	2	35	2	1	3	13	1	1	31	2
OTU_497	uncultured prevotella sp. ;k__bacteria;p__bacteroidetes;c__bacteroidia;o__bacteroidales;f__prevotellaceae;g__prevotella;s__prevotella spp.;superkingdom__bacteria;superphylum__bacteroidetes/chlorobi group	96.1625282167043	0	722.633824629638	0	0	0	0	0	0	0	0	0	0	0	0	0	0	4	0	0	0	2	0	0	0	0	0	0	0	0	0	0	0	1	0	0	0	0	0	7	0	0	0	0	0	0	0	0
OTU_498	pelomonas puraquae ;k__bacteria;p__proteobacteria;c__betaproteobacteria;o__burkholderiales;f__comamonadaceae;g__pelomonas;s__pelomonas puraquae;superkingdom__bacteria	99.7772828507795	0	801.982051878531	1	0	0	0	0	0	0	0	0	2	0	0	0	0	0	0	0	0	0	3	3	0	0	0	0	0	0	0	0	0	0	0	0	0	0	0	0	0	0	0	5	0	0	0	0
OTU_499	murdochiella sp. s9 pr_10 ;k__bacteria;p__firmicutes;c__clostridia;o__clostridiales;f__peptoniphilaceae;g__murdochiella;s__murdochiella sp.;superkingdom__bacteria	96.9194312796209	0	702.796767817415	1	0	0	0	0	0	4	0	0	0	0	0	0	5	0	8	0	0	2	0	0	0	0	0	0	0	0	0	0	0	0	0	0	0	0	0	0	0	0	0	0	0	0	0	0
OTU_500	ef510469.1 loss during antibiotic treatment 1 intubated patients colonized pseudomonas aeruginosa endotracheal aspirate clone p2d1_704 ;k__bacteria;p__firmicutes;c__bacilli;o__lactobacillales;f__enterococcaceae;g__enterococcus;s__enterococcus avium;superkingdom__bacteria	100	0	796.571945475198	1	0	0	2	4	0	1	1	2	2	2	1	1	2	0	3	0	5	2	1	0	243	21	2	0	0	0	1	15	0	4	0	0	1016	0	1	20	0	14	6	1	1	0	4	2
OTU_502	murdochiella sp. s9 pr_10 ;k__bacteria;p__firmicutes;c__clostridia;o__clostridiales;f__peptoniphilaceae;g__murdochiella;s__murdochiella sp.;superkingdom__bacteria	96.9194312796209	0	702.796767817415	0	0	0	0	0	0	0	0	0	0	2	0	1	3	0	0	0	0	0	0	0	0	0	0	0	0	0	0	0	0	1	1	0	0	0	0	0	0	0	0	0	0	0	0	0
OTU_503	lactobacillus iners ;k__bacteria;p__firmicutes;c__bacilli;o__lactobacillales;f__lactobacillaceae;g__lactobacillus;s__lactobacillus iners;superkingdom__bacteria	100	0	758.701200651862	2401	1545	35	30	2468	1084	76	95	55	3034	4403	36	3214	3928	19	5045	47	34	179	121	80	32	469	38	87	841	5148	53	37	29	1771	68	18	35	5440	5942	1300	2813	2579	72	195	2175	471	41	34
OTU_504	uncultured peptostreptococcus sp. ;k__bacteria;p__firmicutes;c__clostridia;o__clostridiales;f__peptostreptococcaceae;g__peptostreptococcus;s__peptostreptococcus spp.;superkingdom__bacteria	100	0	747.880987845195	0	0	0	1	2	1	0	0	0	0	1	0	0	1	2	0	3	2	1	0	0	0	0	1	0	0	0	0	0	0	1	0	0	1	0	0	0	1	0	0	0	0	571	0	0
OTU_506	ay958874.1 microbes on human vaginal epithelium clone rrna101 ;k__bacteria;p__firmicutes;c__negativicutes;o__selenomonadales;f__veillonellaceae;g__dialister;s__dialister micraerophilus;superkingdom__bacteria	94.8545861297539	0	702.796767817415	0	0	0	0	0	0	0	0	0	0	0	0	0	0	0	0	0	0	0	0	0	0	0	0	0	0	0	0	0	0	0	0	14	0	0	0	0	0	0	0	0	0	0	0	0
OTU_507	gq001320.1 topographical and temporal human skin microbiome skin axillary vault clone nbu171f06c1 ;k__bacteria;p__firmicutes;c__bacilli;o__bacillales;f__staphylococcaceae;g__staphylococcus;s__staphylococcus aureus;superkingdom__bacteria	98.6577181208054	0	780.341626265197	28	2	0	3	10	5	6	8	11	21	7	5	493	285	21	9	8	1821	11	2	4	296	12	2	38	0	2	4	0	3	13	1	0	5	3	7	12	6	45	18	8	1	2	45	66
OTU_508	eu249554.1 isoptericola variabilis str. dpbs7 ;k__bacteria;p__actinobacteria;c__actinobacteria;o__actinomycetales;f__promicromonosporaceae;g__isoptericola;s__isoptericola variabilis;superkingdom__bacteria;subclass actinobacteridae;suborder__micrococcineae	97.2027972027972	0	717.223718226305	0	1	0	0	0	0	0	0	0	0	0	0	0	0	0	0	0	0	0	0	0	1	0	0	0	1	0	0	0	0	0	0	0	0	0	0	0	0	0	0	0	0	0	0	0
OTU_510	dq806927.1 human fecal clone rl198_aaj75e11 ;k__bacteria;p__firmicutes;c__clostridia;o__clostridiales;f__lachnospiraceae;g__roseburia;s__roseburia faecis;superkingdom__bacteria	97.6303317535545	0	717.223718226305	0	0	0	1	1	0	0	0	0	0	0	0	0	2	0	0	0	0	0	1	1	0	0	0	0	0	0	0	0	0	0	0	0	0	0	1	1	0	0	0	0	0	0	1	0
OTU_511	ay879298.1 granulicatella paradiacens str. 04401102 ;k__bacteria;p__firmicutes;c__bacilli;o__lactobacillales;f__carnobacteriaceae;g__granulicatella;s__granulicatella paradiacens;superkingdom__bacteria	100	0	780.341626265197	0	0	0	0	0	0	0	0	0	0	0	0	0	0	0	0	0	0	3	0	0	0	0	0	0	0	0	0	0	0	4	0	0	1	0	0	1	1	0	1	0	0	0	0	0
OTU_512	gq079651.1 topographical and temporal human skin microbiome skin occiput clone nbw1232g01c1 ;k__bacteria;p__firmicutes;c__clostridia;o__clostridiales;f__lachnospiraceae;g__blautia;s__ruminococcus obeum;superkingdom__bacteria	98.8179669030733	0	740.66751264075	0	0	0	1	0	0	0	0	0	0	0	0	0	0	0	1	0	0	2	0	7	0	0	1	2	0	1	0	1	0	0	3	0	0	0	0	1	0	0	0	0	0	0	1	7
OTU_514	gq014642.1 topographical and temporal human skin microbiome skin umbilicus clone nbw762d01c1 ;k__bacteria;p__synergistetes;c__synergistia;o__synergistales;f__synergistaceae;g__jonquetella;s__jonquetella anthropi;superkingdom__bacteria	96.0187353629977	0	690.173186209637	0	0	0	0	0	0	0	0	0	0	0	0	0	0	1	0	0	0	0	0	0	0	0	0	0	0	0	0	0	0	0	0	0	0	0	1	1	0	0	0	0	0	0	0	0
OTU_518	neisseria sp. ccug 45853 ;k__bacteria;p__proteobacteria;c__betaproteobacteria;o__neisseriales;f__neisseriaceae;g__neisseria;s__neisseria sp.;superkingdom__bacteria	87.3614190687361	2.52494913138122e-153	545.90368212074	0	0	0	71	0	0	0	0	0	0	0	0	0	0	0	0	0	0	0	0	0	0	0	0	0	0	0	0	0	0	0	0	0	1	0	0	0	0	0	0	0	0	0	0	0
OTU_519	uncultured paludibacter sp. ;k__bacteria;p__bacteroidetes;c__bacteroidia;o__bacteroidales;f__porphyromonadaceae;g__paludibacter;s__paludibacter spp.;superkingdom__bacteria;superphylum__bacteroidetes/chlorobi group	99.5305164319249	0	760.504569452974	0	0	0	0	0	0	0	0	0	0	0	0	0	0	0	0	0	0	0	0	3	0	0	0	0	0	0	0	0	0	0	0	0	0	0	0	0	0	0	0	0	0	0	0	0
OTU_520	cu922339.1 towards definition core microorganisms involved digestion mesophilic anaerobic digester which treats municipal wastewater sludge clone ;k__bacteria;p__proteobacteria;c__betaproteobacteria;o__burkholderiales;f__comamonadaceae;g__brachymonas;s__brachymonas denitrificans;superkingdom__bacteria	98.8839285714286	0	785.751732668531	0	0	0	0	0	0	0	0	0	0	0	0	0	0	0	0	0	0	0	0	0	0	0	0	0	0	0	0	0	0	0	0	0	0	0	0	0	0	0	0	0	0	0	0	0
OTU_521	uncultured eggerthella sp. ;k__bacteria;p__actinobacteria;c__actinobacteria;o__coriobacteriales;f__coriobacteriaceae;g__eggerthella;s__eggerthella spp.;superkingdom__bacteria;subclass coriobacteridae;suborder__coriobacterineae	88.3928571428571	1.00950957239554e-164	583.774426944076	0	0	0	0	0	0	0	0	0	0	0	0	0	0	0	0	0	0	0	0	0	0	0	0	0	0	0	0	0	0	0	0	0	0	0	0	0	0	0	0	0	0	0	0	0
OTU_522	gq078717.1 topographical and temporal human skin microbiome skin toe web space clone nbw1172a07c1 ;k__bacteria;p__firmicutes;c__bacilli;o__lactobacillales;f__lactobacillaceae;g__lactobacillus;s__lactobacillus iners;superkingdom__bacteria	99.0498812351544	0	742.470881441862	7	5	0	1	15	14	1	0	1	12	24	1	8	17	0	28	1	0	3	1	1	1	3	1	1	21	245	0	0	1	11	2	0	0	22	17	18	17	6	0	1	9	2	0	0
OTU_524	peptococcus sp. oral taxon 167 ;k__bacteria;p__firmicutes;c__clostridia;o__clostridiales;f__peptococcaceae;g__peptococcus;s__peptococcus sp.;superkingdom__bacteria	99.3318485523385	0	792.965207872975	0	0	0	0	0	0	0	0	0	0	0	0	0	0	20	0	0	0	0	0	0	0	0	0	0	0	0	0	0	0	0	0	0	0	0	0	0	0	0	0	0	0	0	0	0
OTU_525	gq110306.1 topographical and temporal human skin microbiome skin plantar heel clone nbw616f09c2 ;k__bacteria;p__actinobacteria;c__actinobacteria;o__actinomycetales;f__corynebacteriaceae;g__corynebacterium;s__corynebacterium aurimucosum;superkingdom__bacteria;subclass actinobacteridae;suborder__corynebacterineae	99.0407673860911	0	735.257406237417	3	1	13	2	2	3	6	14	15	0	6	1	61	1	0	1	1	0	0	2	138	2	0	1	22	0	1	0	0	0	1	22	2	1	3	8	5	1	0	72	1	8	0	28	6
OTU_527	ay689228.1 prevotella nigrescens str. chdc kb6 ;k__bacteria;p__bacteroidetes;c__bacteroidia;o__bacteroidales;f__prevotellaceae;g__prevotella;s__prevotella nigrescens;superkingdom__bacteria;superphylum__bacteroidetes/chlorobi group	99.7742663656885	0	794.768576674087	0	0	0	0	0	0	0	0	0	0	0	0	0	0	0	0	0	0	0	0	0	0	0	0	0	0	0	0	0	0	0	0	0	0	0	0	1	0	0	0	0	0	0	0	0
OTU_529	prevotella sp. djf_b116 ;k__bacteria;p__bacteroidetes;c__bacteroidia;o__bacteroidales;f__prevotellaceae;g__prevotella;s__prevotella sp.;superkingdom__bacteria;superphylum__bacteroidetes/chlorobi group	97.7426636568849	0	755.09446304964	0	0	0	0	0	0	0	0	0	0	0	0	0	0	0	0	0	0	0	0	0	0	0	0	0	0	0	0	0	0	0	0	0	0	0	0	0	0	0	0	0	0	0	0	0
OTU_530	prevotella sp. s4_10 ;k__bacteria;p__bacteroidetes;c__bacteroidia;o__bacteroidales;f__prevotellaceae;g__prevotella;s__prevotella sp.;superkingdom__bacteria;superphylum__bacteroidetes/chlorobi group	95.0338600451467	0	700.993399016304	0	0	0	10	0	0	0	0	0	0	0	0	0	0	0	0	0	0	0	0	0	0	0	0	0	0	0	0	0	0	0	0	0	0	0	0	0	0	0	0	0	0	0	0	0
OTU_532	ab002513.1 streptococcus dysgalactiae v36 ;k__bacteria;p__firmicutes;c__bacilli;o__lactobacillales;f__streptococcaceae;g__streptococcus;s__streptococcus dysgalactiae;superkingdom__bacteria	97.085201793722	0	746.077619044084	2	1	0	0	0	0	0	0	0	0	0	1	0	0	0	0	0	1	0	0	0	0	0	0	0	3	0	0	0	1	0	0	0	0	0	0	0	0	0	0	0	0	0	0	1
OTU_533	uncultured tannerella sp. ;k__bacteria;p__bacteroidetes;c__bacteroidia;o__bacteroidales;f__porphyromonadaceae;g__tannerella;s__tannerella spp.;superkingdom__bacteria;superphylum__bacteroidetes/chlorobi group	88.2352941176471	9.31891465664441e-159	563.937370131852	0	0	0	47	0	0	0	0	0	0	0	0	0	0	0	0	0	0	0	0	0	0	0	0	0	0	0	0	0	0	0	0	0	0	0	0	0	1	0	0	0	0	0	0	0
OTU_534	eu462619.1 sumatran orangutan feces clone orang2_aai66c01 ;k__bacteria;p__firmicutes;c__erysipelotrichia;o__erysipelotrichales;f__erysipelotrichaceae;g__holdemanella;s__eubacterium biforme;superkingdom__bacteria	99.5525727069351	0	798.375314276309	0	0	0	0	0	0	0	0	0	0	0	0	0	0	0	0	0	0	0	0	0	0	0	0	0	0	0	0	0	0	0	0	0	0	0	0	1	0	0	0	0	0	0	0	0
OTU_540	af335596.2 enterococcus villorum str. atcc 700913 ;k__bacteria;p__firmicutes;c__bacilli;o__lactobacillales;f__enterococcaceae;g__enterococcus;s__enterococcus villorum;superkingdom__bacteria	97.5446428571429	0	758.701200651862	1	0	0	0	0	0	0	0	1	0	0	0	0	0	0	0	0	1	0	0	0	24	1	0	0	0	0	0	1	0	0	0	0	10	0	0	0	0	0	0	0	0	0	0	0
OTU_543	eubacterium sp. oral clone bu061 ;k__bacteria;p__firmicutes;c__clostridia;o__clostridiales;f__eubacteriaceae;g__eubacterium;s__eubacterium sp.;superkingdom__bacteria	96.6666666666667	0	695.58329261297	1	0	0	0	0	0	0	0	0	0	0	0	1	0	5	0	0	3	0	0	0	0	0	0	0	0	0	0	0	0	3	0	0	0	0	0	0	0	0	0	0	0	0	0	0
OTU_544	corynebacterium genitalium ;k__bacteria;p__actinobacteria;c__actinobacteria;o__actinomycetales;f__corynebacteriaceae;g__corynebacterium;s__corynebacterium genitalium;superkingdom__bacteria;subclass actinobacteridae;suborder__corynebacterineae	98.1351981351981	0	738.864143839639	6	0	0	0	0	0	0	0	0	0	0	0	1	1	1	0	0	0	0	0	0	0	0	1	0	0	0	0	0	0	1	0	0	0	0	0	11	0	0	0	0	3	0	11	1
OTU_546	nosocomiicoccus ampullae ;k__bacteria;p__firmicutes;c__bacilli;o__bacillales;f__staphylococcaceae;g__nosocomiicoccus;s__nosocomiicoccus ampullae;superkingdom__bacteria	99.109131403118	0	789.358470270753	13	0	0	0	0	0	0	0	0	0	0	0	0	0	0	0	0	0	0	0	0	0	0	0	0	0	0	0	0	0	0	0	0	0	0	0	0	0	0	0	0	0	0	0	0
OTU_547	prevotella bivia ;k__bacteria;p__bacteroidetes;c__bacteroidia;o__bacteroidales;f__prevotellaceae;g__prevotella;s__prevotella bivia;superkingdom__bacteria;superphylum__bacteroidetes/chlorobi group	99.7297297297297	0	663.122654192969	0	0	0	0	0	0	0	0	0	0	0	0	0	0	0	0	0	2	0	0	0	0	0	0	1	1	4	1	0	0	0	0	0	0	0	0	0	0	0	0	0	0	3	0	0
OTU_548	y15408.1 granulicatella elegans str. 2640_91 ;k__bacteria;p__firmicutes;c__bacilli;o__lactobacillales;f__carnobacteriaceae;g__granulicatella;s__granulicatella elegans;superkingdom__bacteria	99.7767857142857	0	803.785420679643	1	0	0	0	0	0	0	0	0	0	0	0	0	1	0	0	0	0	0	1	0	0	0	0	0	0	0	0	0	0	3	0	0	6	0	0	0	0	0	0	0	0	0	0	0
OTU_549	uncultured staphylococcus sp. ;k__bacteria;p__firmicutes;c__bacilli;o__bacillales;f__staphylococcaceae;g__staphylococcus;s__staphylococcus spp.;superkingdom__bacteria	97.0982142857143	0	747.880987845195	5	17	0	0	0	9	0	0	18	0	0	0	0	7	23	1	19	49	7	0	0	50	1	6	2	9	0	0	13	16	9	0	0	10	0	0	0	2	4	0	1	1	0	0	4
OTU_551	gq042430.1 topographical and temporal human skin microbiome skin nare clone nbw940b12c1 ;k__bacteria;p__bacteroidetes;c__bacteroidia;o__bacteroidales;f__porphyromonadaceae;g__porphyromonas;s__porphyromonas endodontalis;superkingdom__bacteria;superphylum__bacteroidetes/chlorobi group	90.1345291479821	1.93011828998004e-167	592.791270949632	0	0	0	0	0	0	0	0	0	0	0	0	0	0	0	0	0	0	0	0	0	0	0	0	0	0	0	0	0	0	0	0	0	0	0	0	2	0	0	0	0	0	0	0	0
OTU_552	eu764518.1 pervasive effects antibiotic on human gut microbiota deep sequencing fecal clone b1_525 ;k__bacteria;p__bacteroidetes;c__bacteroidia;o__bacteroidales;f__porphyromonadaceae;g__parabacteroides;s__parabacteroides johnsonii;superkingdom__bacteria;superphylum__bacteroidetes/chlorobi group	95.9367945823928	0	719.027087027416	0	0	0	0	0	0	0	0	0	0	0	0	0	0	0	0	0	0	0	0	0	0	0	0	0	0	0	0	0	0	0	0	0	0	0	0	0	0	0	0	0	0	0	0	0
OTU_553	ef554408.1 chryseobacterium pufferi str. p2k6 ;k__bacteria;p__bacteroidetes;c__flavobacteriia;o__flavobacteriales;f__flavobacteriaceae;g__chryseobacterium;s__chryseobacterium pufferi;superkingdom__bacteria;superphylum__bacteroidetes/chlorobi group	99.7742663656885	0	794.769	0	0	0	0	0	0	0	0	0	0	0	0	0	0	0	0	0	0	8	0	0	0	0	0	0	0	0	0	0	0	0	0	0	0	0	1	0	0	0	0	0	0	0	0	0
OTU_555	gq495640.1 microbacterium sp. str. mh148 ;k__bacteria;p__actinobacteria;c__actinobacteria;o__actinomycetales;f__microbacteriaceae;g__microbacterium;s__microbacterium aurum;superkingdom__bacteria;subclass actinobacteridae;suborder__micrococcineae	99.2990654205608	0	758.701	0	0	0	0	0	0	0	0	0	0	0	0	0	0	0	0	0	0	0	0	0	0	0	0	2	0	0	0	0	0	0	0	0	0	0	0	0	1	0	0	0	0	0	0	0
OTU_556	eu761994.1 pervasive effects antibiotic on human gut microbiota deep sequencing fecal clone a1_737 ;k__bacteria;p__actinobacteria;c__actinobacteria;o__coriobacteriales;f__coriobacteriaceae;g__eggerthella;s__eggerthella lenta;superkingdom__bacteria;subclass coriobacteridae;suborder__coriobacterineae	99.7635933806147	0	758.701	0	0	0	0	0	0	0	0	0	0	0	0	0	0	0	0	0	0	0	0	0	0	0	0	0	0	0	0	0	0	1	2	0	0	0	0	2	0	0	0	0	0	0	0	0
OTU_557	ab015887.1 treponema subsp. socranskii 122c ;k__bacteria;p__spirochaetes;c__spirochaetia;o__spirochaetales;f__spirochaetaceae;g__treponema;s__treponema socranskii;superkingdom__bacteria	100	0	809.196	0	0	0	0	0	0	0	0	0	0	0	0	0	0	0	0	0	0	0	0	0	0	0	0	0	0	0	0	0	0	0	0	0	0	0	0	0	0	0	0	0	0	0	0	0
OTU_558	ef154516.1 chryseobacterium benhlgensis str. cw_e ;k__bacteria;p__bacteroidetes;c__flavobacteriia;o__flavobacteriales;f__flavobacteriaceae;g__chryseobacterium;s__chryseobacterium benhlgensis;superkingdom__bacteria;superphylum__bacteroidetes/chlorobi group	95.4853273137698	0	710.01	0	0	0	0	0	0	0	0	0	0	0	0	0	0	0	0	0	0	0	0	0	0	0	0	0	0	0	0	0	0	0	0	0	0	0	0	0	0	0	0	0	0	0	0	0
OTU_561	anaerococcus murdochii ;k__bacteria;p__firmicutes;c__clostridia;o__clostridiales;f__peptoniphilaceae;g__anaerococcus;s__anaerococcus murdochii;superkingdom__bacteria	97.1496437054632	0	706.404	0	0	0	7	5	0	3	2	1	0	10	14	2	15	4	3	1	0	8	0	3	0	0	0	0	0	2	0	0	0	2	1	0	0	0	0	113	0	0	2	1	0	0	1	1
OTU_562	uncultured megasphaera sp. ;k__bacteria;p__firmicutes;c__negativicutes;o__selenomonadales;f__veillonellaceae;g__megasphaera;s__megasphaera spp.;superkingdom__bacteria	94.8660714285714	0	704.6	0	0	0	0	0	0	0	0	0	0	0	0	0	0	0	0	0	0	0	0	0	0	0	0	0	0	0	0	0	0	0	0	1	0	0	0	0	0	0	0	0	0	0	0	0
OTU_564	eu136697.1 parabacteroides goldsteinii str. jcm13446 ;k__bacteria;p__bacteroidetes;c__bacteroidia;o__bacteroidales;f__porphyromonadaceae;g__parabacteroides;s__parabacteroides goldsteinii;superkingdom__bacteria;superphylum__bacteroidetes/chlorobi group	99.7742663656885	0	794.769	0	0	0	0	0	1	0	0	0	0	0	0	0	0	0	0	0	0	0	0	0	0	0	0	4	0	0	0	0	0	35	0	0	0	0	0	0	0	0	0	0	0	0	0	0
OTU_567	gq046326.1 topographical and temporal human skin microbiome skin volar forearm clone nbw996c01c1 ;k__bacteria;p__actinobacteria;c__actinobacteria;o__actinomycetales;f__micrococcaceae;g__rothia;s__rothia dentocariosa;superkingdom__bacteria;subclass actinobacteridae;suborder__micrococcineae	99.5327102803738	0	764.111	2	0	0	0	0	0	0	0	0	0	0	0	0	0	0	0	0	0	1	0	0	0	0	0	0	0	0	0	0	0	0	0	0	0	0	0	0	0	0	0	0	0	0	0	0
OTU_568	phascolarctobacterium sp. 377 ;k__bacteria;p__firmicutes;c__negativicutes;o__selenomonadales;f__acidaminococcaceae;g__phascolarctobacterium;s__phascolarctobacterium sp.;superkingdom__bacteria	99.5535714285714	0	800.179	0	0	0	0	0	0	0	0	0	0	0	1	0	0	0	0	0	0	0	0	0	0	0	0	0	0	0	0	0	0	0	0	0	0	0	0	1	0	0	0	0	0	0	0	0
OTU_570	ay688358.1 curtobacterium sp. 2340 ;k__bacteria;p__actinobacteria;c__actinobacteria;o__actinomycetales;f__microbacteriaceae;g__curtobacterium;s__curtobacterium flaccumfaciens;superkingdom__bacteria;subclass actinobacteridae;suborder__micrococcineae	99.7695852534562	0	778.538	0	0	0	0	0	0	0	0	0	0	0	0	0	0	0	0	0	0	0	0	0	0	0	0	0	0	0	0	0	0	0	0	0	0	0	0	0	0	0	0	1	0	0	0	0
OTU_572	anaerococcus murdochii ;k__bacteria;p__firmicutes;c__clostridia;o__clostridiales;f__peptoniphilaceae;g__anaerococcus;s__anaerococcus murdochii;superkingdom__bacteria	97.0802919708029	0	688.37	1	0	0	2	0	0	0	0	0	0	2	4	0	10	2	1	8	0	1	0	0	0	0	0	1	0	2	0	1	1	2	0	0	0	2	0	48	0	0	0	1	0	0	0	7
OTU_575	y10999.1 corynebacterium singulare str. ibs b52218 ;k__bacteria;p__actinobacteria;c__actinobacteria;o__actinomycetales;f__corynebacteriaceae;g__corynebacterium;s__corynebacterium singulare;superkingdom__bacteria;subclass actinobacteridae;suborder__corynebacterineae	97.8971962616822	0	731.651	2	0	2	1	2	0	2	12	11	0	3	1	41	3	1	0	1	1	1	1	63	1	0	0	23	0	0	0	2	1	0	9	1	0	3	21	1	0	1	25	1	0	0	6	6
OTU_576	citrobacter freundii ;k__bacteria;p__proteobacteria;c__gammaproteobacteria;o__enterobacteriales;f__enterobacteriaceae;g__citrobacter;s__citrobacter freundii;superkingdom__bacteria	97.9820627802691	0	764.111	0	0	0	0	0	0	0	0	0	0	1	0	0	7	0	2	2	3	1	1	0	0	0	0	1	0	0	0	0	0	2	0	0	0	0	2	0	3	0	0	1	273	3	1	1
OTU_577	nz_acgu01000081.1 lactobacillus ultunensis str. dsm 16047 ;k__bacteria;p__firmicutes;c__bacilli;o__lactobacillales;f__lactobacillaceae;g__lactobacillus;s__lactobacillus ultunensis;superkingdom__bacteria	100	1.19255e-82	309.662	0	0	0	0	0	0	0	0	0	0	0	0	0	0	0	0	0	0	0	0	0	0	0	0	0	0	0	0	0	0	0	0	0	0	0	1	0	0	0	1	0	0	0	0	0
OTU_578	uncultured megasphaera sp. ;k__bacteria;p__firmicutes;c__negativicutes;o__selenomonadales;f__veillonellaceae;g__megasphaera;s__megasphaera spp.;superkingdom__bacteria	95.9821428571429	0	728.044	0	0	0	0	0	0	0	0	0	0	0	0	0	0	0	0	0	0	0	0	0	0	0	0	0	0	0	0	0	0	0	0	0	0	0	0	0	0	0	0	0	0	0	0	0
OTU_579	clostridium sp. tg60_81 ;k__bacteria;p__firmicutes;c__clostridia;o__clostridiales;f__clostridiaceae;g__clostridium;s__clostridium sp.;superkingdom__bacteria	89.6713615023474	2.10628e-160	569.347	0	0	0	1	0	0	0	0	0	0	0	1	0	0	0	0	0	0	0	0	4	0	0	0	0	0	0	0	0	0	0	0	0	0	0	0	0	0	0	0	0	0	0	0	0
OTU_580	uncultured eggerthella sp. ;k__bacteria;p__actinobacteria;c__actinobacteria;o__coriobacteriales;f__coriobacteriaceae;g__eggerthella;s__eggerthella spp.;superkingdom__bacteria;subclass coriobacteridae;suborder__coriobacterineae	95.0588235294118	0	670.336	0	0	0	0	0	0	0	0	0	0	0	0	0	0	0	0	0	0	0	0	0	0	0	0	0	0	0	0	0	0	0	0	0	0	0	0	0	0	0	0	0	0	0	0	0
OTU_583	gq008247.1 topographical and temporal human skin microbiome skin volar forearm clone nbw115b10c1 ;k__bacteria;p__proteobacteria;c__betaproteobacteria;o__neisseriales;f__neisseriaceae;g__eikenella;s__eikenella corrodens;superkingdom__bacteria	100	0	809.196	0	0	0	0	0	0	0	0	0	0	0	0	0	0	33	0	1	0	0	0	0	0	0	0	0	0	0	0	0	0	0	0	0	0	0	0	0	0	0	0	0	0	0	0	0
OTU_585	gq043423.1 topographical and temporal human skin microbiome skin plantar heel clone nbw969g12c1 ;k__bacteria;p__proteobacteria;c__gammaproteobacteria;o__enterobacteriales;f__enterobacteriaceae;g__enterobacter;s__enterobacter hormaechei;superkingdom__bacteria;species group enterobacter cloacae complex	99.5535714285714	0	796.572	5	2	0	0	0	0	0	0	1	0	0	0	1	1	1	0	2	5	229	1	0	0	0	4	33	1	0	0	1	2	0	0	0	0	3	331	16	0	0	2	5	3	0	2	1
OTU_587	fj679565.1 synecology primary and secondary habitats escherichia coli o157:h7 fecal marc beef cattle feedlot animal #4017 pen 301 ;k__bacteria;p__proteobacteria;c__gammaproteobacteria;o__aeromonadales;f__succinivibrionaceae;g__succinivibrio;s__succinivibrio spp.;superkingdom__bacteria	99.0610328638498	0	751.488	0	0	0	0	0	0	0	0	0	0	0	0	0	0	0	0	0	0	0	0	0	0	0	0	0	0	0	0	0	0	0	0	0	0	0	0	0	0	0	0	0	0	0	0	0
OTU_588	y17318.1 aerococcus christensenii str. ccug 28826 ;k__bacteria;p__firmicutes;c__bacilli;o__lactobacillales;f__aerococcaceae;g__aerococcus;s__aerococcus christensenii;superkingdom__bacteria	96.1187214611872	0	713.617	0	0	0	0	0	1	0	0	0	0	0	0	0	0	0	0	0	0	0	1	0	0	0	0	0	0	0	0	0	0	1	0	0	4	1	0	0	1	1	0	0	0	19	0	0
OTU_589	uncultured clostridium sp. ;k__bacteria;p__firmicutes;c__clostridia;o__clostridiales;f__clostridiaceae;g__clostridium;s__clostridium spp.;superkingdom__bacteria	97.8723404255319	0	722.633824629638	0	0	0	0	0	0	0	0	0	0	0	0	0	0	0	0	0	0	0	0	0	0	0	0	0	0	0	0	0	0	0	0	0	0	0	0	0	0	0	0	0	0	0	0	0
OTU_592	helcococcus seattlensis ;k__bacteria;p__firmicutes;c__clostridia;o__clostridiales;f__peptoniphilaceae;g__helcococcus;s__helcococcus seattlensis;superkingdom__bacteria	99.290780141844	0	746.077619044084	0	0	0	0	0	0	0	0	0	0	0	0	0	0	0	0	0	0	0	0	0	0	0	0	0	0	0	0	0	0	0	0	0	0	0	0	0	0	0	0	0	0	0	13	0
OTU_593	uncultured kopriimonas sp. ;k__bacteria;p__proteobacteria;c__alphaproteobacteria;o__kopriimonadales;f__kopriimonadaceae;g__kopriimonas;s__kopriimonas spp.;superkingdom__bacteria	99.0543735224586	0	746.077619044084	0	0	0	0	0	0	0	0	0	0	0	0	0	0	0	0	0	0	0	0	0	0	0	0	0	0	0	0	1	0	0	0	0	0	0	0	0	0	0	0	0	0	0	0	0
OTU_594	corynebacterium genitalium ;k__bacteria;p__actinobacteria;c__actinobacteria;o__actinomycetales;f__corynebacteriaceae;g__corynebacterium;s__corynebacterium genitalium;superkingdom__bacteria;subclass actinobacteridae;suborder__corynebacterineae	98.6046511627907	0	746.077619044084	18	0	11	0	0	1	21	3	1	0	0	0	8	0	0	0	1	0	0	0	0	0	4	1	0	0	0	0	2	1	0	4	1	0	0	0	231	0	1	1	2	13	0	42	19
OTU_595	uncultured eubacterium sp. ;k__bacteria;p__firmicutes;c__clostridia;o__clostridiales;f__eubacteriaceae;g__eubacterium;s__eubacterium spp.;superkingdom__bacteria	93.8967136150235	0	648.695703784079	0	0	0	0	0	0	0	0	0	0	0	0	0	0	0	0	0	0	0	0	0	0	0	0	6	0	0	0	0	0	0	0	0	0	0	0	0	0	0	0	0	0	0	0	0
OTU_600	uncultured gordonibacter sp. ;k__bacteria;p__actinobacteria;c__actinobacteria;o__coriobacteriales;f__coriobacteriaceae;g__gordonibacter;s__gordonibacter spp.;superkingdom__bacteria;subclass coriobacteridae;suborder__coriobacterineae	90.3755868544601	2.5529832214334e-159	565.740738932964	0	0	0	0	0	0	0	0	0	0	0	0	0	0	0	0	0	0	0	0	0	0	0	0	0	0	0	0	0	0	0	0	0	0	0	0	1	0	0	0	0	0	1	0	0
OTU_603	fj823154.1 neisseria mucosa str. teta ;k__bacteria;p__proteobacteria;c__betaproteobacteria;o__neisseriales;f__neisseriaceae;g__neisseria;s__neisseria subflava;superkingdom__bacteria	96.7963386727689	0	726.240562231861	0	0	0	2	0	0	0	0	0	0	0	0	0	0	1	0	2	1	0	0	0	0	0	0	0	0	0	0	0	0	0	0	0	1	0	0	0	0	0	0	9	1	1	0	0
OTU_604	eubacterium xylanophilum ;k__bacteria;p__firmicutes;c__clostridia;o__clostridiales;f__eubacteriaceae;g__eubacterium;s__eubacterium xylanophilum;superkingdom__bacteria	96.9267139479905	0	710.01024302186	0	0	0	0	0	0	0	0	0	0	0	0	0	0	0	0	0	0	1	0	3	0	0	0	4	0	0	0	0	0	0	0	0	0	0	0	0	0	0	0	0	0	0	0	0
OTU_605	kluyvera georgiana ;k__bacteria;p__proteobacteria;c__gammaproteobacteria;o__enterobacteriales;f__enterobacteriaceae;g__kluyvera;s__kluyvera georgiana;superkingdom__bacteria	94.1588785046729	0	663.122654192969	0	0	0	0	0	0	0	0	0	0	0	0	0	1	0	0	0	0	0	0	0	0	0	0	0	0	0	0	0	0	0	0	0	0	0	0	0	0	0	0	0	0	0	0	0
OTU_608	sugarcane phytoplasma (uncharacterized) ;k__bacteria;p__tenericutes;c__mollicutes;o__acholeplasmatales;f__acholeplasmataceae;g__candidatus phytoplasma;s__sugarcane phytoplasma (uncharacterized);superkingdom__bacteria;species group 16srxxvi (mauritius sugar cane yellows d3t1 group)	99.2941176470588	0	753.291094248529	0	0	0	0	1	0	0	0	0	0	0	0	1	1	0	0	0	0	1	19	0	0	0	0	0	1	0	0	0	0	0	0	0	0	0	0	0	0	0	0	3	0	0	0	0
OTU_614	prevotella sp. hgh0351 ;k__bacteria;p__bacteroidetes;c__bacteroidia;o__bacteroidales;f__prevotellaceae;g__prevotella;s__prevotella sp.;superkingdom__bacteria;superphylum__bacteroidetes/chlorobi group	96.875	0	742.470881441862	3	0	2	139	0	2	0	0	0	3	3	20	23	1	2	7	7	49	1	40	0	0	1	0	17	60	59	15	40	2	4	0	0	1	0	0	0	1	0	0	6	0	132	22	1
OTU_615	y17318.1 aerococcus christensenii str. ccug 28826 ;k__bacteria;p__firmicutes;c__bacilli;o__lactobacillales;f__aerococcaceae;g__aerococcus;s__aerococcus christensenii;superkingdom__bacteria	95.7589285714286	0	722.633824629638	0	0	0	0	0	5	0	0	0	1	2	0	0	1	0	0	1	2	0	0	0	0	0	0	0	0	0	1	0	0	1	0	0	1	9	0	0	85	8	0	0	0	78	0	0
OTU_616	prevotella timonensis ;k__bacteria;p__bacteroidetes;c__bacteroidia;o__bacteroidales;f__prevotellaceae;g__prevotella;s__prevotella timonensis;superkingdom__bacteria;superphylum__bacteroidetes/chlorobi group	94.1573033707865	0	675.746235800747	0	0	0	0	0	0	0	0	0	0	0	0	0	0	51	0	0	0	0	0	0	0	0	0	0	0	0	0	0	0	0	0	0	1	0	0	0	0	0	0	0	0	0	0	0
OTU_618	prevotella timonensis ;k__bacteria;p__bacteroidetes;c__bacteroidia;o__bacteroidales;f__prevotellaceae;g__prevotella;s__prevotella timonensis;superkingdom__bacteria;superphylum__bacteroidetes/chlorobi group	96.6139954853273	0	731.650668635194	0	0	0	75	0	0	0	0	0	1	3	1	1	0	4	1	2	1	0	1	0	0	0	0	0	1	0	1	0	0	0	0	0	0	0	0	0	0	0	0	1	0	0	5	3
OTU_619	gq078717.1 topographical and temporal human skin microbiome skin toe web space clone nbw1172a07c1 ;k__bacteria;p__firmicutes;c__bacilli;o__lactobacillales;f__lactobacillaceae;g__lactobacillus;s__lactobacillus iners;superkingdom__bacteria	96.6517857142857	0	740.66751264075	4	4	0	0	21	2	0	0	0	10	11	0	13	15	0	25	0	0	0	2	0	0	1	0	0	2	11	0	0	0	5	0	0	0	14	18	4	19	6	0	0	11	2	0	1
OTU_625	eu185471.1 haemophilus haemolyticus str. c232.1.1 ;k__bacteria;p__proteobacteria;c__gammaproteobacteria;o__pasteurellales;f__pasteurellaceae;g__haemophilus;s__haemophilus haemolyticus;superkingdom__bacteria	97.7678571428571	0	764.111307055196	1	0	0	1	1	0	0	0	0	0	0	0	0	0	0	0	0	0	0	0	0	0	0	50	43	1	0	0	0	0	0	0	0	4	0	0	1	0	0	0	0	0	0	0	1
OTU_626	gq107587.1 topographical and temporal human skin microbiome skin occiput clone nbw551a08c1 ;k__bacteria;p__firmicutes;c__bacilli;o__bacillales;f__staphylococcaceae;g__staphylococcus;s__staphylococcus epidermidis;superkingdom__bacteria	100	9.73735093230104e-088	327.696057186285	0	0	0	0	0	0	0	0	0	4	0	0	1	1	0	0	0	3	0	0	0	1	0	0	0	0	0	0	0	0	1	0	0	0	0	0	0	1	0	0	0	0	0	0	0
OTU_628	pseudomonas sp. cip11 ;k__bacteria;p__proteobacteria;c__gammaproteobacteria;o__pseudomonadales;f__pseudomonadaceae;g__pseudomonas;s__pseudomonas sp.;superkingdom__bacteria	99.5535714285714	0	800.17868307742	0	0	0	0	0	0	0	0	0	0	0	0	0	0	0	0	0	1	0	10	0	0	0	0	0	0	0	0	0	0	0	2	0	0	0	0	0	0	0	1	5	0	0	3	0
OTU_629	ay958946.1 microbes on human vaginal epithelium clone rrna173 ;k__bacteria;p__firmicutes;c__clostridia;o__clostridiales;f__peptostreptococcaceae;g__peptostreptococcus;s__peptostreptococcus anaerobius;superkingdom__bacteria	93.6470588235294	0	643.285597380745	0	0	0	24	0	0	0	0	0	0	0	0	0	0	0	0	0	0	0	0	0	0	0	0	0	0	0	0	0	0	0	0	0	0	0	0	0	0	0	0	0	0	0	0	0
OTU_630	ab535688.1 agrobacterium tumefaciens str. st.3_13 ;k__bacteria;p__proteobacteria;c__alphaproteobacteria;o__rhizobiales;f__rhizobiaceae;g__agrobacterium;s__agrobacterium tumefaciens;superkingdom__bacteria;species group agrobacterium tumefaciens complex	99.5271867612293	0	755.09446304964	1	1	0	0	0	0	0	0	0	0	0	0	0	0	0	0	0	0	3	0	0	0	0	0	0	0	0	0	0	0	0	0	0	0	0	16	0	0	0	0	0	0	0	0	0
OTU_633	finegoldia magna ;k__bacteria;p__firmicutes;c__clostridia;o__clostridiales;f__peptoniphilaceae;g__finegoldia;s__finegoldia magna;superkingdom__bacteria	95.9810874704492	0	686.566448607414	0	0	0	0	0	0	0	0	0	0	0	0	0	0	0	0	0	0	0	0	1	0	0	1	0	0	0	0	0	0	0	0	0	0	0	0	3	0	0	1	0	0	0	1	1
OTU_635	fn178468.2 atopobium minutum str. dsm 20586 ;k__bacteria;p__actinobacteria;c__actinobacteria;o__coriobacteriales;f__coriobacteriaceae;g__atopobium;s__atopobium minutum;superkingdom__bacteria;subclass coriobacteridae;suborder__coriobacterineae	96.2790697674419	0	704.600136618526	2	0	0	0	0	0	0	0	0	0	0	0	2	0	0	0	0	0	0	3	0	0	0	0	0	0	0	2	0	0	0	0	1	0	0	0	0	0	0	0	1	0	0	0	1
OTU_639	gardnerella vaginalis ;k__bacteria;p__actinobacteria;c__actinobacteria;o__bifidobacteriales;f__bifidobacteriaceae;g__gardnerella;s__gardnerella vaginalis;superkingdom__bacteria;subclass actinobacteridae	100	0	713.616980624082	0	0	0	0	0	0	0	0	0	0	0	0	0	0	0	0	1	0	0	0	0	0	0	0	0	0	0	0	0	0	0	0	0	0	0	0	0	0	0	0	0	0	0	0	0
OTU_640	oribacterium sp. oral taxon 102 ;k__bacteria;p__firmicutes;c__clostridia;o__clostridiales;f__lachnospiraceae;g__oribacterium;s__oribacterium sp.;superkingdom__bacteria	99.5271867612293	0	755.09446304964	0	0	0	0	0	0	0	0	0	0	0	0	0	0	0	0	0	0	0	0	0	0	0	0	0	0	0	0	0	0	0	0	0	0	0	0	1	0	0	0	0	0	0	0	0
OTU_642	uncultured clostridium sp. ;k__bacteria;p__firmicutes;c__clostridia;o__clostridiales;f__clostridiaceae;g__clostridium;s__clostridium spp.;superkingdom__bacteria	95.7446808510638	0	682.959711005192	0	0	0	0	0	0	0	0	0	0	0	0	0	0	0	0	0	0	0	0	0	0	0	0	0	0	0	0	0	0	0	0	0	0	0	0	0	0	0	0	1	0	0	0	1
OTU_644	uncultured tannerella sp. ;k__bacteria;p__bacteroidetes;c__bacteroidia;o__bacteroidales;f__porphyromonadaceae;g__tannerella;s__tannerella spp.;superkingdom__bacteria;superphylum__bacteroidetes/chlorobi group	86.1047835990888	1.46360804637575e-143	513.443043700739	0	0	0	29	0	0	0	0	0	0	0	0	0	0	1	0	0	0	0	0	0	0	0	0	0	0	0	0	0	0	0	0	0	0	0	0	0	0	0	0	0	0	0	0	0
OTU_645	prevotella sp. hgh0351 ;k__bacteria;p__bacteroidetes;c__bacteroidia;o__bacteroidales;f__prevotellaceae;g__prevotella;s__prevotella sp.;superkingdom__bacteria;superphylum__bacteroidetes/chlorobi group	95.9619952494062	0	684.763079806303	0	0	0	76	0	0	0	0	0	1	0	0	1	0	0	1	2	6	0	1	0	0	0	0	0	0	3	1	3	0	0	0	0	0	1	0	0	0	0	0	0	0	7	0	0
OTU_646	megasphaera sp. oral taxon 123 ;k__bacteria;p__firmicutes;c__negativicutes;o__selenomonadales;f__veillonellaceae;g__megasphaera;s__megasphaera sp.;superkingdom__bacteria	99.7772828507795	0	805.588789480754	0	0	0	0	0	1	0	0	0	0	0	0	0	0	0	0	0	0	0	0	0	0	0	0	0	0	0	0	0	0	0	0	0	0	0	0	0	0	0	0	0	0	0	0	0
OTU_649	ruminococcus sp. 80/3 ;k__bacteria;p__firmicutes;c__clostridia;o__clostridiales;f__ruminococcaceae;g__ruminococcus;s__ruminococcus sp.;superkingdom__bacteria	95.9905660377358	0	684.763079806303	0	0	0	0	0	0	0	0	0	0	0	0	0	0	0	0	0	0	0	0	0	0	0	0	0	0	0	0	2	0	0	0	0	0	0	0	0	0	0	0	0	0	0	0	0
OTU_651	aj439453.1 actinobaculum urinale str. ccug 46093t ;k__bacteria;p__actinobacteria;c__actinobacteria;o__actinomycetales;f__actinomycetaceae;g__actinobaculum;s__actinobaculum urinale;superkingdom__bacteria;subclass actinobacteridae;suborder__actinomycineae	99.5433789954338	0	782.144995066308	0	0	0	0	0	0	0	0	0	0	0	0	0	0	0	0	0	0	0	0	0	0	0	0	0	0	0	0	0	0	0	0	0	0	0	0	0	0	0	0	0	0	0	0	0
OTU_652	nr_027597.1 corynebacterium urealyticum 7109 str. dsm 7109 ;k__bacteria;p__actinobacteria;c__actinobacteria;o__actinomycetales;f__corynebacteriaceae;g__corynebacterium;s__corynebacterium urealyticum;superkingdom__bacteria;subclass actinobacteridae;suborder__corynebacterineae	99.5348837209302	0	767.718044657419	0	0	0	0	0	0	0	0	0	0	0	0	0	0	0	0	0	0	0	0	0	0	0	0	0	0	0	0	0	0	0	0	0	0	0	0	0	0	1	0	0	0	0	0	0
OTU_654	staphylococcus sp. cns20 ;k__bacteria;p__firmicutes;c__bacilli;o__bacillales;f__staphylococcaceae;g__staphylococcus;s__staphylococcus sp.;superkingdom__bacteria	96.6517857142857	0	740.66751264075	1	0	1	0	1	1	0	0	5	0	0	0	0	0	1	0	0	3	0	0	0	75	27	0	1	0	0	1	0	0	0	1	0	2	0	1	0	3	1	0	1	0	0	2	1
OTU_658	gq016598.1 topographical and temporal human skin microbiome skin gluteal crease clone nbw823d05c1 ;k__bacteria;p__firmicutes;c__bacilli;o__lactobacillales;f__lactobacillaceae;g__lactobacillus;s__lactobacillus crispatus;superkingdom__bacteria	94.90022172949	0	706.403505419638	11	0	372	0	5	1	4	2	1	3	6	841	2	4	1	4	5	129	3	6	3	4	3	3	3	3	1	3	4	21	5	22	147	212	2	4	4	1	2	3	0	1	2	4	2
OTU_664	gq104861.1 topographical and temporal human skin microbiome skin toe web space clone nbw569c07c1 ;k__bacteria;p__actinobacteria;c__actinobacteria;o__bifidobacteriales;f__bifidobacteriaceae;g__alloscardovia;s__alloscardovia omnicolens;superkingdom__bacteria;subclass actinobacteridae	89.8305084745763	0	670.336129397414	0	0	0	0	0	0	0	0	0	0	0	0	0	0	0	0	0	0	0	0	0	0	0	0	0	0	0	0	0	0	0	0	0	0	0	0	0	0	0	0	0	0	0	2	0
OTU_665	prevotella sp. hgh0351 ;k__bacteria;p__bacteroidetes;c__bacteroidia;o__bacteroidales;f__prevotellaceae;g__prevotella;s__prevotella sp.;superkingdom__bacteria;superphylum__bacteroidetes/chlorobi group	97.39336492891	0	713.616980624082	0	0	0	159	1	1	0	0	0	0	1	12	5	2	0	3	26	30	0	13	0	0	0	1	4	44	37	9	25	0	3	0	0	0	0	0	0	1	0	0	1	0	202	11	1
OTU_666	eubacterium coprostanoligenes ;k__bacteria;p__firmicutes;c__clostridia;o__clostridiales;f__eubacteriaceae;g__eubacterium;s__eubacterium coprostanoligenes;superkingdom__bacteria	96.9339622641509	0	706.403505419638	0	0	0	0	0	0	0	0	0	0	0	0	0	0	0	1	0	0	0	0	0	0	0	0	0	0	0	0	0	0	0	0	0	1	0	0	0	0	0	0	0	0	0	0	0
OTU_668	gq048351.1 topographical and temporal human skin microbiome skin plantar heel clone nbu517a03c1 ;k__bacteria;p__actinobacteria;c__actinobacteria;o__actinomycetales;f__brevibacteriaceae;g__brevibacterium;s__brevibacterium luteolum;superkingdom__bacteria;subclass actinobacteridae;suborder__micrococcineae	99.7663551401869	0	767.718044657419	0	0	0	0	0	1	0	0	0	0	0	0	0	0	0	0	0	0	2	0	0	0	0	0	0	0	0	0	0	0	1	0	0	1	0	0	0	0	0	0	0	0	0	0	0
OTU_669	ay986355.1 human stool clone d757 ;k__bacteria;p__bacteroidetes;c__bacteroidia;o__bacteroidales;f__bacteroidaceae;g__bacteroides;s__bacteroides coprocola;superkingdom__bacteria;superphylum__bacteroidetes/chlorobi group	99.548532731377	0	791.161839071864	0	0	0	0	0	0	0	0	0	0	0	0	0	10	0	11	0	0	0	0	0	0	0	0	4	0	0	0	1	0	0	0	0	0	0	0	0	0	0	0	0	0	0	0	0
OTU_670	thiobacillus aquaesulis ;k__bacteria;p__proteobacteria;c__betaproteobacteria;o__hydrogenophilales;f__hydrogenophilaceae;g__thiobacillus;s__thiobacillus aquaesulis;superkingdom__bacteria	83.7777777777778	5.52624525093187e-130	468.358823672959	0	0	0	30	0	0	0	0	0	0	0	0	0	0	0	0	0	0	0	0	0	0	0	0	0	0	0	0	0	0	0	0	0	0	0	0	0	0	0	0	0	0	0	0	0
OTU_672	uncultured gemella sp. ;k__bacteria;p__firmicutes;c__bacilli;o__bacillales;f__bacillales;g__gemella;s__gemella spp.;superkingdom__bacteria	96.6517857142857	0	737.060775038528	0	0	0	0	0	0	0	0	0	0	0	0	0	0	62	0	0	0	0	0	0	0	0	0	0	0	0	0	0	0	7	0	0	0	0	0	0	0	0	0	1	0	0	1	0
OTU_673	af243160.1 lactobacillus sp. str. kc38 ;k__bacteria;p__firmicutes;c__bacilli;o__lactobacillales;f__lactobacillaceae;g__lactobacillus;s__lactobacillus jensenii;superkingdom__bacteria	98.8839285714286	0	785.751732668531	413	110	61	11	361	324	249	295	187	86	176	159	5307	91	30	156	16	19	277	408	332	37	180	113	141	329	1299	160	132	172	42	212	12	66	396	203	615	4116	72	251	266	44	282	432	105
OTU_675	eu137411.1 bartonella_positive fleas: and assembly patterns oropsylla hirsuta (prairie dog flea) cynomys ludovicianus (black_tailed prairie dog) clone oh_3137a6d ;k__bacteria;p__firmicutes;c__bacilli;o__lactobacillales;f__lactobacillaceae;g__lactobacillus;s__lactobacillus crispatus;superkingdom__bacteria	100	2.32970987672805e-108	396.22407162851	0	0	0	0	1	0	0	0	0	1	1	0	0	0	0	1	0	0	2	5	0	0	0	1	0	0	0	0	0	0	0	1	0	1	0	0	0	1	0	1	0	0	0	0	0
OTU_676	brevibacterium sp. yim 64511 ;k__bacteria;p__actinobacteria;c__actinobacteria;o__actinomycetales;f__brevibacteriaceae;g__brevibacterium;s__brevibacterium sp.;superkingdom__bacteria;subclass actinobacteridae;suborder__micrococcineae	99.5348837209302	0	767.718044657419	0	0	0	0	0	1	0	0	0	0	0	0	0	0	0	0	0	0	18	0	0	0	0	0	0	0	0	0	0	0	0	0	0	0	0	0	0	0	0	0	0	0	0	0	0
OTU_677	af537600.1 corynebacterium mucifaciens national microbiology laboratory special identifier 01_0118 ;k__bacteria;p__actinobacteria;c__actinobacteria;o__actinomycetales;f__corynebacteriaceae;g__corynebacterium;s__corynebacterium mucifaciens;superkingdom__bacteria;subclass actinobacteridae;suborder__corynebacterineae	97.4418604651163	0	726.240562231861	7	1	8	0	10	0	24	3	0	0	0	0	2	0	0	0	0	0	3	0	2	0	0	0	2	0	0	0	1	0	1	10	1	1	0	0	28	0	0	0	5	4	0	16	28
OTU_679	ruminococcus sp. zs2_15 ;k__bacteria;p__firmicutes;c__clostridia;o__clostridiales;f__ruminococcaceae;g__ruminococcus;s__ruminococcus sp.;superkingdom__bacteria	96.4539007092199	0	695.58329261297	0	0	0	0	0	0	0	0	0	0	0	0	0	0	0	0	0	0	0	0	0	0	0	0	0	0	0	0	0	0	0	0	0	0	0	0	1	0	0	0	0	0	0	0	0
OTU_683	fj378659.2 enterococcus faecalis str. hn_n4 ;k__bacteria;p__firmicutes;c__bacilli;o__lactobacillales;f__enterococcaceae;g__enterococcus;s__enterococcus faecalis;superkingdom__bacteria	99.2424242424242	3.24943956941776e-130	468.358823672959	0	0	0	0	0	0	0	0	0	0	0	0	0	0	0	0	0	0	0	0	0	0	0	0	0	0	0	0	0	0	0	0	0	0	0	0	0	0	0	0	0	0	0	0	0
OTU_686	acetanaerobacterium elongatum ;k__bacteria;p__firmicutes;c__clostridia;o__clostridiales;f__ruminococcaceae;g__acetanaerobacterium;s__acetanaerobacterium elongatum;superkingdom__bacteria	91.9811320754717	2.91038007339301e-171	605.41485255741	0	0	0	1	0	0	2	0	0	0	0	0	0	0	0	0	0	0	0	0	0	0	0	0	0	0	0	0	0	0	0	0	0	0	0	0	0	0	0	0	0	0	0	0	0
OTU_687	prevotella bivia ;k__bacteria;p__bacteroidetes;c__bacteroidia;o__bacteroidales;f__prevotellaceae;g__prevotella;s__prevotella bivia;superkingdom__bacteria;superphylum__bacteroidetes/chlorobi group	96.6139954853273	0	733.454037436306	0	0	0	11	0	0	0	0	0	0	0	0	0	2	0	0	1	1	0	0	0	0	0	0	0	4	1	0	2	0	0	0	0	0	0	0	0	0	0	0	0	0	9	0	0
OTU_688	uncultured streptococcus sp. ;k__bacteria;p__firmicutes;c__bacilli;o__lactobacillales;f__streptococcaceae;g__streptococcus;s__streptococcus spp.;superkingdom__bacteria	98.1735159817352	0	755.09446304964	25	3	1	1	17	8	10	9	4	16	28	2	2	21	4	18	4	6	16	19	13	1	7	403	20	0	6	0	2	1	1609	7	1	83	13	11	2	15	7	15	77	14	3	11	5
OTU_690	nr_025502.1 brachybacterium paraconglomeratum str. lmg 19861 ;k__bacteria;p__actinobacteria;c__actinobacteria;o__actinomycetales;f__dermabacteraceae;g__brachybacterium;s__brachybacterium paraconglomeratum;superkingdom__bacteria;subclass actinobacteridae;suborder__micrococcineae	99.7663551401869	0	767.718044657419	0	0	0	0	0	0	0	0	0	0	0	0	1	0	0	0	0	0	10	0	3	0	0	0	0	0	0	0	0	0	0	0	0	0	0	0	0	0	0	0	0	1	0	0	0
OTU_691	ay916288.1 human sigmoid colon biopsy clone mg55 ;k__bacteria;p__bacteroidetes;c__bacteroidia;o__bacteroidales;f__bacteroidaceae;g__bacteroides;s__bacteroides salyersiae;superkingdom__bacteria;superphylum__bacteroidetes/chlorobi group	98.8713318284424	0	776.734888662975	0	0	0	0	0	0	0	0	0	0	0	0	0	0	0	0	0	0	0	0	0	0	0	0	0	0	0	0	0	0	0	0	0	0	0	0	0	0	0	0	0	0	0	0	0
OTU_693	dq456036.1 pre_adolescent turkey cecum clone cft112f1 ;k__bacteria;p__bacteroidetes;c__bacteroidia;o__bacteroidales;f__bacteroidaceae;g__bacteroides;s__bacteroides barnesiae;superkingdom__bacteria;superphylum__bacteroidetes/chlorobi group	99.3227990970655	0	785.751732668531	0	0	0	0	1	0	0	0	0	0	0	0	0	0	0	0	0	0	0	0	0	0	0	0	27	0	0	0	0	0	0	0	0	0	0	0	0	0	0	0	0	0	0	0	0
OTU_694	gq011140.1 topographical and temporal human skin microbiome skin antecubital fossa clone nbw791d05c1 ;k__bacteria;p__proteobacteria;c__gammaproteobacteria;o__pasteurellales;f__pasteurellaceae;g__haemophilus;s__haemophilus parainfluenzae;superkingdom__bacteria	94.1964285714286	0	691.976555010748	0	0	0	0	0	0	0	0	0	0	0	0	0	0	0	0	0	0	0	0	0	0	0	2	0	0	0	0	0	0	0	0	0	0	0	0	0	0	3	0	0	0	0	0	0
OTU_695	gq078717.1 topographical and temporal human skin microbiome skin toe web space clone nbw1172a07c1 ;k__bacteria;p__firmicutes;c__bacilli;o__lactobacillales;f__lactobacillaceae;g__lactobacillus;s__lactobacillus iners;superkingdom__bacteria	99.7518610421836	0	722.633824629638	1	0	0	0	0	1	0	0	0	1	1	0	2	3	0	1	0	0	0	0	0	0	0	0	0	0	1	0	0	0	2	0	0	0	0	2	0	3	0	0	0	0	0	0	0
OTU_699	ruminococcus sp. 653 ;k__bacteria;p__firmicutes;c__clostridia;o__clostridiales;f__ruminococcaceae;g__ruminococcus;s__ruminococcus sp.;superkingdom__bacteria	99.7635933806147	0	758.701200651862	0	0	0	2	0	0	0	0	0	0	0	0	0	0	0	0	0	0	0	1	0	0	0	0	0	0	0	0	0	0	0	7	0	0	0	0	1	0	0	0	0	0	1	0	0
OTU_700	uncultured clostridium sp. ;k__bacteria;p__firmicutes;c__clostridia;o__clostridiales;f__clostridiaceae;g__clostridium;s__clostridium spp.;superkingdom__bacteria	89.2271662763466	4.59241135259233e-156	554.920526126296	0	0	0	0	0	0	0	0	0	0	0	0	0	0	0	0	0	0	0	0	0	0	0	0	0	0	0	0	0	0	0	0	0	0	0	0	0	0	0	0	0	0	0	0	0
OTU_701	kluyvera georgiana ;k__bacteria;p__proteobacteria;c__gammaproteobacteria;o__enterobacteriales;f__enterobacteriaceae;g__kluyvera;s__kluyvera georgiana;superkingdom__bacteria	93.3806146572104	1.71429470780027e-180	636.072122176301	0	0	0	0	0	0	0	0	0	0	0	0	0	2	2	0	0	0	0	0	0	0	0	0	0	0	0	0	0	0	1	0	0	0	0	0	0	0	0	0	0	0	0	0	0
OTU_703	prevotella timonensis ;k__bacteria;p__bacteroidetes;c__bacteroidia;o__bacteroidales;f__prevotellaceae;g__prevotella;s__prevotella timonensis;superkingdom__bacteria;superphylum__bacteroidetes/chlorobi group	93.6936936936937	0	672.139498198525	0	0	0	0	0	0	0	0	0	0	0	0	0	0	32	0	0	0	0	0	0	0	0	0	0	0	0	0	0	0	0	0	0	0	0	0	0	0	0	0	0	0	0	0	0
OTU_705	uncultured nitrospira sp. ;k__bacteria;p__nitrospirae;c__nitrospira;o__nitrospirales;f__nitrospiraceae;g__nitrospira;s__nitrospira spp.;superkingdom__bacteria	91.2162162162162	3.26556312521869e-177	625.251909369633	0	0	0	0	0	0	0	0	0	0	0	0	0	0	0	0	0	0	0	26	0	0	0	0	0	0	0	0	0	0	0	0	0	0	0	0	0	0	0	0	0	0	0	0	0
OTU_706	y17318.1 aerococcus christensenii str. ccug 28826 ;k__bacteria;p__firmicutes;c__bacilli;o__lactobacillales;f__aerococcaceae;g__aerococcus;s__aerococcus christensenii;superkingdom__bacteria	97.0982142857143	0	749.684356646306	0	0	0	0	1	1	0	0	0	0	0	0	0	0	0	0	0	0	0	0	0	0	0	0	0	0	0	9	0	0	1	0	0	3	17	0	0	12	6	0	0	0	25	0	0
OTU_707	uncultured desulfovibrio sp. ;k__bacteria;p__proteobacteria;c__deltaproteobacteria;o__desulfovibrionales;f__desulfovibrionaceae;g__desulfovibrio;s__desulfovibrio spp.;superkingdom__bacteria;subphylum__delta/epsilon subdivisions	99.5535714285714	0	800.17868307742	0	0	0	0	0	0	1	0	0	0	0	0	0	2	0	2	0	0	0	0	0	0	0	0	0	0	0	0	0	0	1	0	0	0	0	0	0	0	0	0	0	0	0	0	1
OTU_710	bacteroides helcogenes p 36_108 ;k__bacteria;p__bacteroidetes;c__bacteroidia;o__bacteroidales;f__bacteroidaceae;g__bacteroides;s__bacteroides helcogenes;superkingdom__bacteria;superphylum__bacteroidetes/chlorobi group	94.5823927765237	0	691.976555010748	0	0	0	0	0	0	0	0	0	0	0	0	0	0	0	0	0	0	0	0	0	0	0	0	0	0	0	0	0	0	0	0	0	0	0	0	0	0	0	0	0	0	0	0	0
OTU_711	lactobacillus sp. oral taxon 052 ;k__bacteria;p__firmicutes;c__bacilli;o__lactobacillales;f__lactobacillaceae;g__lactobacillus;s__lactobacillus sp.;superkingdom__bacteria	96.875	0	746.077619044084	0	0	0	0	0	0	0	0	2	0	0	0	1	0	0	0	0	0	0	0	0	0	0	0	0	0	0	0	0	0	0	0	0	0	0	0	0	0	0	0	0	0	0	0	0
OTU_714	uncultured bacteroides sp. ;k__bacteria;p__bacteroidetes;c__bacteroidia;o__bacteroidales;f__bacteroidaceae;g__bacteroides;s__bacteroides spp.;superkingdom__bacteria;superphylum__bacteroidetes/chlorobi group	100	0	652.302441386301	0	0	0	0	0	0	0	0	0	0	0	0	0	0	0	0	0	0	0	0	0	0	0	0	0	0	0	0	0	0	0	0	0	0	0	0	0	0	0	0	0	0	0	0	1
OTU_715	helcobacillus massiliensis ;k__bacteria;p__actinobacteria;c__actinobacteria;o__actinomycetales;f__dermabacteraceae;g__helcobacillus;s__helcobacillus massiliensis;superkingdom__bacteria;subclass actinobacteridae;suborder__micrococcineae	97.9069767441861	0	733.454037436306	0	0	0	0	0	0	0	0	0	0	0	0	0	0	0	0	0	0	0	0	0	0	0	0	0	0	0	0	0	1	0	0	0	0	0	0	0	0	0	0	0	0	0	0	0
OTU_716	gq033280.1 topographical and temporal human skin microbiome skin volar forearm clone nbw1028g12c1 ;k__bacteria;p__firmicutes;c__bacilli;o__lactobacillales;f__lactobacillaceae;g__lactobacillus;s__lactobacillus crispatus;superkingdom__bacteria	97.2027972027972	0	720.830455828527	118	36	0	1	53	80	13	14	5	33	68	2	27	35	1	71	0	1	40	28	16	3	29	3	5	6	56	9	3	2	18	16	1	3	47	42	105	47	20	21	21	15	8	9	8
OTU_721	eu009196.1 shigella sonnei str. fbd022 ;k__bacteria;p__proteobacteria;c__gammaproteobacteria;o__enterobacteriales;f__enterobacteriaceae;g__shigella;s__shigella sonnei;superkingdom__bacteria	100	3.56842835519928e-143	511.639674899627	0	0	0	0	0	1	0	0	0	0	0	0	0	1	0	0	0	1	0	0	0	1	0	0	0	0	0	0	1	0	2	0	0	0	0	0	0	0	0	0	0	0	0	0	1
OTU_722	uncultured acetivibrio sp. ;k__bacteria;p__firmicutes;c__clostridia;o__clostridiales;f__ruminococcaceae;g__acetivibrio;s__acetivibrio spp.;superkingdom__bacteria	88.2629107981221	1.01930713759543e-151	540.493575717407	0	0	0	0	0	0	0	0	0	0	0	0	0	0	0	0	0	0	0	0	0	0	0	0	0	0	0	0	0	0	0	0	0	0	0	0	0	0	0	0	0	0	0	0	0
OTU_723	escherichia coli nissle 1917 ;k__bacteria;p__proteobacteria;c__gammaproteobacteria;o__enterobacteriales;f__enterobacteriaceae;g__escherichia;s__escherichia coli;superkingdom__bacteria	95.9821428571429	0	728.043931032972	1	3	0	0	0	1	0	0	4	0	0	0	0	2	1	0	0	18	0	0	0	6	0	3	0	0	0	0	4	2	3	0	0	12	0	0	0	0	0	0	0	0	0	0	0
OTU_725	uncultured dietzia sp. ;k__bacteria;p__actinobacteria;c__actinobacteria;o__actinomycetales;f__dietziaceae;g__dietzia;s__dietzia spp.;superkingdom__bacteria;subclass actinobacteridae;suborder__corynebacterineae	96.2703962703963	0	699.190030215193	1	0	0	0	0	0	0	3	0	0	1	3	2	4	0	0	0	0	4	0	0	0	0	0	0	0	0	0	0	0	0	0	0	0	0	0	4	0	0	0	4	0	0	0	0
OTU_726	peptoniphilus sp. s5_a17 ;k__bacteria;p__firmicutes;c__clostridia;o__clostridiales;f__peptoniphilaceae;g__peptoniphilus;s__peptoniphilus sp.;superkingdom__bacteria	94.5497630331754	0	657.712547789635	0	0	0	1	0	0	1	0	0	0	0	0	0	0	0	3	0	0	0	0	0	0	0	0	0	0	0	0	0	0	0	0	0	0	0	0	1	0	0	0	0	0	0	0	0
OTU_728	uncultured ruminococcus sp. ;k__bacteria;p__firmicutes;c__clostridia;o__clostridiales;f__ruminococcaceae;g__ruminococcus;s__ruminococcus spp.;superkingdom__bacteria	88.2629107981221	8.3882184948747e-153	544.100313319629	0	0	0	0	0	0	0	0	0	0	0	0	0	0	0	0	0	0	0	0	0	0	0	0	2	0	0	0	0	0	0	0	0	0	0	0	0	0	0	0	0	0	0	0	0
OTU_729	arcanobacterium sp. nml 06501 ;k__bacteria;p__actinobacteria;c__actinobacteria;o__actinomycetales;f__actinomycetaceae;g__arcanobacterium;s__arcanobacterium sp.;superkingdom__bacteria;subclass actinobacteridae;suborder__actinomycineae	99.5412844036697	0	778.538257464086	0	0	0	0	0	0	1	0	0	0	0	0	0	0	0	0	0	0	1	0	0	0	0	0	0	0	0	0	0	0	0	0	0	0	0	0	0	0	0	0	0	0	0	0	0
OTU_730	bergeyella zoohelcum ;k__bacteria;p__bacteroidetes;c__flavobacteriia;o__flavobacteriales;f__flavobacteriaceae;g__bergeyella;s__bergeyella zoohelcum;superkingdom__bacteria;superphylum__bacteroidetes/chlorobi group	95.7110609480813	0	713.616980624082	0	0	0	0	0	0	0	0	0	0	0	0	0	0	0	0	0	0	0	0	0	0	0	0	0	0	0	0	0	0	0	2	0	0	0	0	0	0	0	0	0	0	0	0	0
OTU_738	pseudomonas sp. tb23 ;k__bacteria;p__proteobacteria;c__gammaproteobacteria;o__pseudomonadales;f__pseudomonadaceae;g__pseudomonas;s__pseudomonas sp.;superkingdom__bacteria	96.127562642369	0	715.420349425194	8	0	0	0	1	1	0	7	17	5	1	0	6	1	13	0	2	19	6	0	3	330	211	0	2	0	1	2	9	0	1	0	1	10	1	2	4	7	18	4	0	0	1	5	6
OTU_739	butyricimonas sp. jcm 18677 ;k__bacteria;p__bacteroidetes;c__bacteroidia;o__bacteroidales;f__porphyromonadaceae;g__butyricimonas;s__butyricimonas sp.;superkingdom__bacteria;superphylum__bacteroidetes/chlorobi group	98.1900452488688	0	762.307938254085	0	0	0	0	0	0	0	0	0	0	0	0	0	2	0	1	0	0	0	0	0	0	0	0	0	0	0	0	0	0	0	0	0	0	0	0	0	0	0	0	0	0	0	0	0
OTU_741	uncultured streptococcus sp. ;k__bacteria;p__firmicutes;c__bacilli;o__lactobacillales;f__streptococcaceae;g__streptococcus;s__streptococcus spp.;superkingdom__bacteria	96.6517857142857	0	740.66751264075	1	0	0	0	0	1	0	0	0	0	0	0	0	1	0	0	0	0	0	0	0	0	0	116	0	0	0	0	0	0	113	0	0	20	1	0	0	1	1	1	1	0	0	0	1
OTU_742	kaistella sp. mc10_6 ;k__bacteria;p__bacteroidetes;c__flavobacteriia;o__flavobacteriales;f__flavobacteriaceae;g__chryseobacterium;s__kaistella sp.;superkingdom__bacteria;superphylum__bacteroidetes/chlorobi group	99.548532731377	0	791.161839071864	0	0	0	0	0	0	0	1	0	0	0	0	0	0	0	0	0	0	0	0	0	0	0	0	0	0	0	0	12	0	0	0	0	0	0	0	0	0	0	0	2	0	0	0	0
OTU_743	gq073463.1 topographical and temporal human skin microbiome skin retroauricular crease clone nbw157c11c1 ;k__bacteria;p__firmicutes;c__bacilli;o__lactobacillales;f__lactobacillaceae;g__lactobacillus;s__lactobacillus iners;superkingdom__bacteria	95.3125	0	713.616980624082	0	2	1	0	15	1	0	0	0	5	4	0	9	1	0	2	0	0	0	0	0	0	0	0	1	0	3	1	0	0	0	0	0	0	10	9	6	9	5	0	2	0	1	0	0
OTU_744	gq037666.1 topographical and temporal human skin microbiome skin volar forearm clone nbu405h10c1 ;k__bacteria;p__actinobacteria;c__actinobacteria;o__actinomycetales;f__brevibacteriaceae;g__brevibacterium;s__brevibacterium paucivorans;superkingdom__bacteria;subclass actinobacteridae;suborder__micrococcineae	98.8317757009346	0	749.684356646306	0	0	0	0	0	0	0	0	0	0	0	0	0	0	0	0	0	0	0	0	0	0	0	0	0	0	0	0	0	0	0	0	0	0	0	0	0	0	0	0	0	6	1	0	1
OTU_745	eu644481.1 evidence cultivated uncultivated etiologic agents intra_amniotic infection and inflammation leading amniotic fluid preterm birth clone 301 ;k__bacteria;p__fusobacteria;c__fusobacteriia;o__fusobacteriales;f__leptotrichiaceae;g__sneathia;s__sneathia spp.;superkingdom__bacteria	95.2941176470588	0	677.549604601858	2	3	0	301	0	1	0	0	0	0	0	0	0	0	0	0	0	0	0	0	0	0	0	1	0	756	6	1	1	1	0	0	3	1	0	0	0	0	1	0	0	1	0	0	0
OTU_746	y17318.1 aerococcus christensenii str. ccug 28826 ;k__bacteria;p__firmicutes;c__bacilli;o__lactobacillales;f__aerococcaceae;g__aerococcus;s__aerococcus christensenii;superkingdom__bacteria	89.5089285714286	1.94413851968934e-167	592.791270949632	0	0	0	0	0	0	0	0	0	0	0	0	0	0	0	0	0	0	0	0	0	0	0	0	0	0	0	0	0	0	0	0	0	0	0	0	0	0	0	0	0	0	0	0	0
OTU_749	am697036.1 sequencing libraries indoor dust clone bf0001b062 ;k__bacteria;p__firmicutes;c__bacilli;o__lactobacillales;f__lactobacillaceae;g__lactobacillus;s__lactobacillus iners;superkingdom__bacteria	97.085201793722	0	746.077619044084	16	73	0	3	5	47	2	3	6	16	13	3	18	29	10	29	25	33	12	0	1	11	0	18	1	40	19	1	15	39	20	3	19	18	12	14	16	7	23	1	3	50	15	2	5
OTU_750	gq010952.1 topographical and temporal human skin microbiome skin antecubital fossa clone nbw789c01c1 ;k__bacteria;p__firmicutes;c__bacilli;o__lactobacillales;f__lactobacillaceae;g__lactobacillus;s__lactobacillus crispatus;superkingdom__bacteria	92.7505330490405	0	715.420349425194	0	0	0	0	0	0	0	2	0	0	0	0	0	0	0	0	0	0	3	0	0	0	0	0	0	0	0	0	0	0	0	1	0	0	0	0	0	0	0	0	0	0	0	0	1
OTU_752	uncultured shigella sp. ;k__bacteria;p__proteobacteria;c__gammaproteobacteria;o__enterobacteriales;f__enterobacteriaceae;g__shigella;s__shigella spp.;superkingdom__bacteria	97.0982142857143	0	749.684356646306	2	2	0	7	0	1	0	0	0	0	0	0	0	0	11	0	2	4	0	0	0	1	0	4	0	13	1	1	2	1	3	0	0	1	0	0	4	1	0	0	0	0	2	0	1
OTU_755	uncultured rikenella sp. ;k__bacteria;p__bacteroidetes;c__bacteroidia;o__bacteroidales;f__rikenellaceae;g__rikenella;s__rikenella spp.;superkingdom__bacteria;superphylum__bacteroidetes/chlorobi group	86.2921348314607	1.80494428219989e-142	509.836306098516	0	0	0	0	0	0	0	0	0	0	0	0	0	0	0	0	0	0	0	0	0	0	0	0	0	0	0	0	0	0	0	0	0	0	0	0	0	0	0	0	0	0	0	0	0
OTU_756	gq009266.1 topographical and temporal human skin microbiome skin popliteal fossa clone nbw829c12c1 ;k__bacteria;p__firmicutes;c__bacilli;o__lactobacillales;f__lactobacillaceae;g__lactobacillus;s__lactobacillus jensenii;superkingdom__bacteria	95.2054794520548	0	695.58329261297	6	8	0	0	13	22	5	2	0	0	1	1	2	3	1	12	1	0	3	6	3	1	1	3	4	2	0	2	4	0	1	4	0	7	5	2	7	6	0	5	4	0	3	5	3
OTU_760	uncultured gemella sp. ;k__bacteria;p__firmicutes;c__bacilli;o__bacillales;f__bacillales;g__gemella;s__gemella spp.;superkingdom__bacteria	93.5267857142857	0	677.549604601858	0	0	0	0	0	0	0	0	0	0	0	0	0	0	21	1	0	1	0	0	0	0	0	0	0	0	0	0	0	0	2	0	0	0	0	0	0	0	0	0	0	0	0	0	0
OTU_763	fj263916.1 acinetobacter johnsonii str. ba2 ;k__bacteria;p__proteobacteria;c__gammaproteobacteria;o__pseudomonadales;f__moraxellaceae;g__acinetobacter;s__acinetobacter gyllenbergii;superkingdom__bacteria	94.4320712694878	0	697.386661414082	0	0	0	0	0	0	0	0	0	0	0	0	0	0	0	0	0	0	0	0	0	0	0	0	0	0	0	0	0	0	0	0	0	0	0	0	0	0	0	0	0	0	0	0	0
OTU_764	prevotella timonensis ;k__bacteria;p__bacteroidetes;c__bacteroidia;o__bacteroidales;f__prevotellaceae;g__prevotella;s__prevotella timonensis;superkingdom__bacteria;superphylum__bacteroidetes/chlorobi group	95.7110609480813	0	710.01024302186	0	0	0	0	0	0	0	0	0	0	1	0	3	0	0	0	0	0	0	0	0	0	0	0	0	0	0	1	0	0	0	0	0	0	0	0	1	0	0	0	0	0	1	0	1
OTU_765	prevotella bivia ;k__bacteria;p__bacteroidetes;c__bacteroidia;o__bacteroidales;f__prevotellaceae;g__prevotella;s__prevotella bivia;superkingdom__bacteria;superphylum__bacteroidetes/chlorobi group	96.3882618510158	0	728.043931032972	0	0	0	51	0	0	0	0	0	0	3	1	3	0	1	1	4	3	0	4	0	0	0	0	2	2	5	1	5	0	0	0	0	0	0	0	0	0	0	0	1	0	10	3	0
OTU_766	uncultured allisonella sp. ;k__bacteria;p__firmicutes;c__negativicutes;o__selenomonadales;f__veillonellaceae;g__allisonella;s__allisonella spp.;superkingdom__bacteria	97.3214285714286	0	755.09446304964	0	2	0	1	0	1	0	0	0	0	0	0	0	1	0	0	2	2	0	0	0	0	0	0	1	0	0	0	0	0	0	0	0	0	0	0	0	0	0	0	0	0	1	2	0
OTU_770	pantoea calida ;k__bacteria;p__proteobacteria;c__gammaproteobacteria;o__enterobacteriales;f__enterobacteriaceae;g__pantoea;s__pantoea calida;superkingdom__bacteria	99.5515695067265	0	796.571945475198	3	2	0	0	0	0	0	0	0	0	0	0	0	0	0	0	0	0	1	0	0	0	0	0	0	2	0	0	1	1	0	0	1	0	0	437	0	0	2	0	0	0	0	0	0
OTU_771	ay978367.1 human transverse colon mucosal biopsy clone f327 ;k__bacteria;p__firmicutes;c__clostridia;o__clostridiales;f__ruminococcaceae;g__oscillospira;s__oscillospira spp.;superkingdom__bacteria	99.7647058823529	0	762.307938254085	0	0	0	0	0	0	0	0	0	0	0	0	0	1	0	0	0	0	0	0	0	0	0	0	0	0	0	0	0	0	1	0	0	0	0	0	0	0	0	0	0	0	0	0	0
OTU_772	fj378659.2 enterococcus faecalis str. hn_n4 ;k__bacteria;p__firmicutes;c__bacilli;o__lactobacillales;f__enterococcaceae;g__enterococcus;s__enterococcus faecalis;superkingdom__bacteria	100	3.39866942508914e-87	325.892688385173	0	0	0	0	0	0	0	0	0	0	0	0	0	0	0	0	0	0	0	0	0	0	2	0	0	0	0	0	0	0	0	0	0	0	0	0	0	0	0	0	0	0	0	0	0
OTU_777	lactobacillus iners ;k__bacteria;p__firmicutes;c__bacilli;o__lactobacillales;f__lactobacillaceae;g__lactobacillus;s__lactobacillus iners;superkingdom__bacteria	94.6666666666667	0	690.173186209637	34	7	1	1	10	27	4	18	37	344	17	2	16	118	20	9	1	25	24	6	7	62	24	1	9	2	2	20	1	7	265	2	2	3	2	52	26	190	117	6	8	1	5	14	1
OTU_778	dq455826.1 pre_adolescent turkey cecum clone cft19a5 ;k__bacteria;p__firmicutes;c__clostridia;o__clostridiales;f__clostridiales;g__flavonifractor;s__clostridium orbiscindens;superkingdom__bacteria	99.5305164319249	0	760.504569452974	0	0	0	0	0	0	0	0	0	0	3	0	0	0	0	0	0	0	0	0	0	0	0	0	0	0	0	0	0	0	0	0	0	0	0	0	0	0	0	0	0	0	0	0	0
OTU_779	uncultured selenomonas sp. ;k__bacteria;p__firmicutes;c__negativicutes;o__selenomonadales;f__veillonellaceae;g__selenomonas;s__selenomonas spp.;superkingdom__bacteria	99.7762863534676	0	801.982051878531	0	0	0	0	0	0	0	0	0	0	0	0	0	0	0	0	0	0	0	0	0	0	0	0	0	0	0	0	0	0	0	0	0	0	0	0	2	0	0	0	0	0	0	0	0
OTU_780	gq076020.1 topographical and temporal human skin microbiome skin volar forearm clone nbw225d03c1 ;k__bacteria;p__bacteroidetes;c__bacteroidia;o__bacteroidales;f__prevotellaceae;g__prevotella;s__prevotella nanceiensis;superkingdom__bacteria;superphylum__bacteroidetes/chlorobi group	99.3227990970655	0	785.751732668531	0	0	0	0	0	0	0	0	0	0	0	0	0	0	0	0	0	0	0	0	0	0	0	16	0	0	0	0	0	0	0	0	0	0	0	0	0	0	0	0	0	0	0	0	0
OTU_783	hafnia alvei ;k__bacteria;p__proteobacteria;c__gammaproteobacteria;o__enterobacteriales;f__enterobacteriaceae;g__hafnia;s__hafnia alvei;superkingdom__bacteria	97.0786516853933	0	744.274250242973	0	0	0	0	0	0	0	0	0	0	0	0	0	0	0	0	0	0	0	0	0	0	0	0	0	0	0	0	0	0	2	0	0	0	0	0	0	0	0	0	0	0	0	0	0
OTU_784	gq006662.1 topographical and temporal human skin microbiome skin occiput clone nbu86b09c1 ;k__bacteria;p__firmicutes;c__erysipelotrichia;o__erysipelotrichales;f__erysipelotrichaceae;g__solobacterium;s__solobacterium moorei;superkingdom__bacteria	95.9276018099548	0	713.616980624082	0	0	0	2	0	0	0	0	0	0	0	0	0	0	37	0	0	0	0	0	0	0	0	0	0	0	0	0	0	0	0	0	0	0	0	0	0	0	0	0	0	0	0	0	0
OTU_785	uncultured subdoligranulum sp. ;k__bacteria;p__firmicutes;c__clostridia;o__clostridiales;f__ruminococcaceae;g__subdoligranulum;s__subdoligranulum spp.;superkingdom__bacteria	94.0898345153664	0	650.49907258519	0	0	0	0	0	0	0	0	0	0	2	0	0	0	0	0	0	0	0	0	0	0	0	0	0	0	0	0	0	0	1	0	0	0	0	0	0	0	0	0	0	0	0	0	0
OTU_786	eu071589.1 corynebacterium flavescens str. ehfs1_s12hc ;k__bacteria;p__actinobacteria;c__actinobacteria;o__actinomycetales;f__corynebacteriaceae;g__corynebacterium;s__corynebacterium flavescens;superkingdom__bacteria;subclass actinobacteridae;suborder__corynebacterineae	97.2413793103448	0	729.847299834083	17	1	5	1	3	1	4	34	7	0	2	7	36	72	1	0	1	0	134	1	1	0	0	1	5	0	0	0	1	0	0	7	0	0	1	45	23	0	1	8	3	3	0	41	11
OTU_788	nz_aaxe02000112.1 parabacteroides merdae str. atcc 43184 ;k__bacteria;p__bacteroidetes;c__bacteroidia;o__bacteroidales;f__porphyromonadaceae;g__parabacteroides;s__parabacteroides merdae;superkingdom__bacteria;superphylum__bacteroidetes/chlorobi group	96.6139954853273	0	731.650668635194	0	0	0	0	0	0	0	0	0	0	0	0	0	0	0	0	0	0	0	0	0	0	0	0	0	0	0	0	0	0	0	0	0	0	0	0	0	0	0	0	0	0	0	0	0
OTU_789	gq078717.1 topographical and temporal human skin microbiome skin toe web space clone nbw1172a07c1 ;k__bacteria;p__firmicutes;c__bacilli;o__lactobacillales;f__lactobacillaceae;g__lactobacillus;s__lactobacillus iners;superkingdom__bacteria	99.6575342465753	2.26311939917239e-146	522.459887706295	0	0	0	0	1	1	0	0	0	2	1	0	0	0	0	0	0	0	0	0	0	0	0	0	0	0	1	0	0	0	0	0	0	0	0	0	0	0	0	0	0	0	0	0	0
OTU_792	sphingobacterium sp. vtt e_073041 ;k__bacteria;p__bacteroidetes;c__sphingobacteriia;o__sphingobacteriales;f__sphingobacteriaceae;g__sphingobacterium;s__sphingobacterium sp.;superkingdom__bacteria;superphylum__bacteroidetes/chlorobi group	99.548532731377	0	791.161839071864	0	0	0	0	0	0	0	0	0	0	0	0	0	0	0	0	0	0	0	0	0	0	0	0	0	0	0	0	0	0	0	0	0	0	0	0	0	0	0	0	0	0	0	0	0
OTU_794	lactobacillus iners ;k__bacteria;p__firmicutes;c__bacilli;o__lactobacillales;f__lactobacillaceae;g__lactobacillus;s__lactobacillus iners;superkingdom__bacteria	96.6517857142857	0	740.66751264075	7	3	0	1	53	6	0	0	1	8	13	21	19	10	0	17	2	0	3	2	1	0	0	4	1	0	9	1	1	1	18	0	0	8	39	18	2	45	4	2	0	8	6	1	0
OTU_795	prevotella timonensis ;k__bacteria;p__bacteroidetes;c__bacteroidia;o__bacteroidales;f__prevotellaceae;g__prevotella;s__prevotella timonensis;superkingdom__bacteria;superphylum__bacteroidetes/chlorobi group	96.6139954853273	0	731.650668635194	0	0	0	0	0	0	0	0	0	0	0	0	0	0	2	0	0	0	0	0	0	0	0	0	0	0	0	0	0	0	0	0	0	0	0	0	0	0	0	0	0	0	0	0	0
OTU_797	af218618.1 prevotella ruminicola str. 223/m2/7 ;k__bacteria;p__bacteroidetes;c__bacteroidia;o__bacteroidales;f__prevotellaceae;g__prevotella;s__prevotella ruminicola;superkingdom__bacteria;superphylum__bacteroidetes/chlorobi group	91.4414414414414	7.67986836556481e-179	630.662015772967	0	0	0	0	0	0	0	0	0	0	0	0	0	0	0	0	0	0	0	0	0	0	0	0	0	0	0	0	0	0	19	0	0	0	0	0	0	0	0	0	0	0	0	0	0
OTU_800	uncultured prevotella sp. ;k__bacteria;p__bacteroidetes;c__bacteroidia;o__bacteroidales;f__prevotellaceae;g__prevotella;s__prevotella spp.;superkingdom__bacteria;superphylum__bacteroidetes/chlorobi group	99.5475113122172	0	789.358470270753	0	0	0	0	0	0	0	0	0	0	0	0	0	0	1	0	0	0	0	0	0	0	0	15	0	0	0	0	0	0	0	0	0	0	0	0	0	0	0	0	0	0	0	0	0
OTU_804	finegoldia magna ;k__bacteria;p__firmicutes;c__clostridia;o__clostridiales;f__peptoniphilaceae;g__finegoldia;s__finegoldia magna;superkingdom__bacteria	94.3262411347518	0	652.302441386301	1	0	0	0	0	0	0	0	0	0	0	0	0	1	0	1	0	0	1	0	0	0	0	0	0	0	0	0	0	0	0	0	0	0	0	0	5	0	0	0	0	0	0	0	0
OTU_809	ay220740.1 roseomonas gilardii subsp. rosea str. mda5605 ;k__bacteria;p__proteobacteria;c__alphaproteobacteria;o__rhodospirillales;f__acetobacteraceae;g__roseomonas;s__roseomonas gilardii;superkingdom__bacteria	100	0	764.111307055196	0	0	0	0	0	0	0	0	0	0	0	0	0	0	0	0	0	0	1	0	0	1	0	0	0	0	0	0	9	0	0	0	0	0	1	2	0	0	0	0	0	0	0	0	0
OTU_810	gq033407.1 topographical and temporal human skin microbiome skin volar forearm clone nbw1032e12c1 ;k__bacteria;p__firmicutes;c__clostridia;o__clostridiales;f__peptostreptococcaceae;g__peptostreptococcus;s__peptostreptococcus anaerobius;superkingdom__bacteria	90.9952606635071	6.37791510696258e-167	590.98790214852	0	0	0	21	0	0	0	0	0	0	0	0	0	0	0	0	0	0	0	0	0	0	0	0	0	0	0	0	0	0	0	0	0	0	0	0	0	0	0	0	0	0	0	0	0
OTU_811	uncultured eubacterium sp. ;k__bacteria;p__firmicutes;c__clostridia;o__clostridiales;f__eubacteriaceae;g__eubacterium;s__eubacterium spp.;superkingdom__bacteria	89.9262899262899	6.51940612530819e-154	547.707050921852	0	0	0	0	0	1	0	0	0	0	5	0	0	0	0	0	1	0	0	0	0	0	0	0	21	0	0	0	0	0	0	0	0	0	0	0	0	0	0	0	0	0	0	0	0
OTU_812	petrobacter sp. enrichment culture clone seq55_11fclone_aer ;k__bacteria;p__proteobacteria;c__betaproteobacteria;o__hydrogenophilales;f__hydrogenophilaceae;g__tepidiphilus;s__petrobacter sp.;superkingdom__bacteria	99.7767857142857	0	803.785420679643	0	0	0	0	0	0	0	0	0	0	0	0	0	0	0	0	0	0	0	0	0	0	0	0	0	0	0	0	0	0	0	0	0	0	0	0	0	0	0	0	0	1	0	0	0
OTU_813	fj378659.2 enterococcus faecalis str. hn_n4 ;k__bacteria;p__firmicutes;c__bacilli;o__lactobacillales;f__enterococcaceae;g__enterococcus;s__enterococcus faecalis;superkingdom__bacteria	97.0982142857143	0	749.684356646306	17	13	2	0	2	19	2	5	60	0	0	0	3	2	10	3	3	6	2	5	3	103	447	14	9	3	8	11	261	1	4	4	0	124	5	6	109	18	50	24	2	4	0	42	63
OTU_814	megasphaera micronuciformis ;k__bacteria;p__firmicutes;c__negativicutes;o__selenomonadales;f__veillonellaceae;g__megasphaera;s__megasphaera micronuciformis;superkingdom__bacteria	99.554565701559	0	801.982051878531	0	0	0	0	0	0	0	0	0	0	0	0	0	0	0	0	0	0	0	0	0	0	0	0	0	0	0	1	0	0	0	0	0	0	0	0	1	0	0	0	0	0	0	0	0
OTU_816	uncultured prevotella sp. ;k__bacteria;p__bacteroidetes;c__bacteroidia;o__bacteroidales;f__prevotellaceae;g__prevotella;s__prevotella spp.;superkingdom__bacteria;superphylum__bacteroidetes/chlorobi group	99.548532731377	0	791.161839071864	0	0	0	0	0	0	0	0	0	0	0	0	0	0	0	0	0	0	0	0	0	0	0	6	0	0	0	0	0	0	0	0	0	0	0	0	1	0	0	0	0	0	0	0	0
OTU_817	prevotella timonensis ;k__bacteria;p__bacteroidetes;c__bacteroidia;o__bacteroidales;f__prevotellaceae;g__prevotella;s__prevotella timonensis;superkingdom__bacteria;superphylum__bacteroidetes/chlorobi group	91.4414414414414	1.13703373500647e-176	623.448540568522	0	0	0	22	0	0	0	0	0	0	0	0	0	0	0	0	0	0	0	0	0	0	0	0	0	0	0	0	0	0	0	0	0	0	0	0	0	0	0	0	0	0	0	0	0
OTU_819	gq061259.1 topographical and temporal human skin microbiome skin retroauricular crease clone nbw17f12c1 ;k__bacteria;p__bacteroidetes;c__bacteroidia;o__bacteroidales;f__prevotellaceae;g__prevotella;s__prevotella intermedia;superkingdom__bacteria;superphylum__bacteroidetes/chlorobi group	97.0720720720721	0	738.864143839639	0	0	0	0	0	0	0	0	0	0	0	0	0	0	41	0	0	0	0	0	0	0	0	0	0	0	0	0	0	0	0	0	0	0	0	0	0	0	0	0	0	0	0	0	0
OTU_824	fj217197.1 janibacter sanguinis str. bqal7_02d ;k__bacteria;p__actinobacteria;c__actinobacteria;o__actinomycetales;f__intrasporangiaceae;g__janibacter;s__janibacter sanguinis;superkingdom__bacteria;subclass actinobacteridae;suborder__micrococcineae	99.5327102803738	0	764.111307055196	0	0	0	0	0	0	0	0	0	0	0	0	0	0	0	0	0	0	13	0	4	0	0	0	0	0	0	0	0	0	0	0	0	0	2	0	0	0	0	0	0	0	0	0	1
OTU_825	uncultured bacteroides sp. ;k__bacteria;p__bacteroidetes;c__bacteroidia;o__bacteroidales;f__bacteroidaceae;g__bacteroides;s__bacteroides spp.;superkingdom__bacteria;superphylum__bacteroidetes/chlorobi group	99.1735537190083	0	641.482228579634	1	0	0	0	0	0	0	0	0	0	0	0	0	0	0	0	0	0	0	0	0	0	0	0	1	0	0	0	0	0	0	0	0	0	0	0	0	0	0	0	0	0	0	0	0
OTU_826	ay959034.1 microbes on human vaginal epithelium clone rrna261 ;k__bacteria;p__actinobacteria;c__actinobacteria;o__bifidobacteriales;f__bifidobacteriaceae;g__gardnerella;s__gardnerella vaginalis;superkingdom__bacteria;subclass actinobacteridae	97.1428571428571	0	704.600136618526	1	0	0	0	0	0	0	0	0	0	0	0	0	0	0	0	63	0	0	0	0	0	0	2	9	23	96	0	3	0	0	0	0	0	0	0	0	0	5	0	0	0	84	0	0
OTU_827	nz_acet01000043.1 fusobacterium gonidiaformans str. atcc 25563 ;k__bacteria;p__fusobacteria;c__fusobacteriia;o__fusobacteriales;f__fusobacteriaceae;g__fusobacterium;s__fusobacterium gonidiaformans;superkingdom__bacteria	94.8545861297539	0	717.223718226305	0	0	0	95	0	0	0	0	0	0	0	0	0	0	0	0	0	0	0	0	0	0	0	0	1	0	0	0	0	0	0	0	0	1	0	0	0	0	0	0	0	0	0	0	0
OTU_829	ab306661.1 adlercreutzia equolifaciens str. fjc_b9 ;k__bacteria;p__actinobacteria;c__actinobacteria;o__coriobacteriales;f__coriobacteriaceae;g__adlercreutzia;s__adlercreutzia equolifaciens;superkingdom__bacteria;subclass coriobacteridae;suborder__coriobacterineae	99.0521327014218	0	744.274250242973	0	0	0	0	0	0	0	0	0	0	0	0	0	0	0	0	0	0	0	0	8	0	0	0	0	0	0	0	0	0	0	0	0	0	0	0	0	0	0	0	0	0	0	0	1
OTU_830	ef120362.1 real time assays detection and quantification species patient vaginosis clone mzh0805_03 ;k__bacteria;p__actinobacteria;c__actinobacteria;o__bifidobacteriales;f__bifidobacteriaceae;g__gardnerella;s__gardnerella vaginalis;superkingdom__bacteria;subclass actinobacteridae	98.7654320987654	9.29879582050124e-075	284.415205959616	0	0	0	0	0	0	0	0	0	0	0	0	0	0	0	0	1	0	0	0	0	0	0	0	0	2	1	1	0	0	0	0	4	0	0	0	0	0	0	0	1	0	3	0	0
OTU_831	dq855943.1 clostridium disporicum str. nml 05a027 ;k__bacteria;p__firmicutes;c__clostridia;o__clostridiales;f__clostridiaceae;g__clostridium;s__clostridium disporicum;superkingdom__bacteria	99.7635933806147	0	758.701200651862	0	0	0	0	0	0	0	0	0	0	0	0	0	0	0	0	0	0	0	0	3	0	0	0	5	0	0	0	1	0	0	0	1	0	0	0	0	0	0	0	0	0	0	0	0
OTU_840	murdochiella sp. s9 pr_10 ;k__bacteria;p__firmicutes;c__clostridia;o__clostridiales;f__peptoniphilaceae;g__murdochiella;s__murdochiella sp.;superkingdom__bacteria	96.9194312796209	0	702.796767817415	0	0	0	0	0	0	0	0	0	0	0	0	0	1	0	0	0	0	0	0	0	0	0	0	0	0	0	0	0	0	0	2	0	0	0	0	0	0	0	0	0	0	0	0	0
OTU_841	uncultured kopriimonas sp. ;k__bacteria;p__proteobacteria;c__alphaproteobacteria;o__kopriimonadales;f__kopriimonadaceae;g__kopriimonas;s__kopriimonas spp.;superkingdom__bacteria	90.3073286052009	4.90333601689209e-162	574.75758293852	0	0	0	2	0	0	0	0	0	0	3	0	0	0	0	0	0	0	0	0	0	0	0	0	0	0	0	0	0	0	0	0	0	0	0	0	0	0	0	0	0	0	0	0	0
OTU_842	ay959034.1 microbes on human vaginal epithelium clone rrna261 ;k__bacteria;p__actinobacteria;c__actinobacteria;o__bifidobacteriales;f__bifidobacteriaceae;g__gardnerella;s__gardnerella vaginalis;superkingdom__bacteria;subclass actinobacteridae	96.2877030162413	0	706.403505419638	0	0	0	0	0	0	0	0	0	0	0	0	0	0	0	0	39	2	0	0	0	0	0	4	0	6	0	0	1	0	0	0	0	0	0	0	0	0	0	0	0	0	0	0	0
OTU_844	ay442816.1 clostridium sporogenes ye52 ;k__bacteria;p__firmicutes;c__clostridia;o__clostridiales;f__clostridiaceae;g__clostridium;s__clostridium sporogenes;superkingdom__bacteria	84.0855106888361	9.50665251479979e-127	457.538610866291	1	0	0	0	0	0	0	0	0	0	0	0	0	0	0	0	0	0	0	0	0	0	0	0	0	0	0	0	0	0	0	0	0	0	0	0	0	0	0	0	0	0	0	0	0
OTU_845	gq061461.1 topographical and temporal human skin microbiome skin retroauricular crease clone nbw20g04c1 ;k__bacteria;p__actinobacteria;c__actinobacteria;o__actinomycetales;f__propionibacteriaceae;g__propionibacterium;s__propionibacterium granulosum;superkingdom__bacteria;subclass actinobacteridae;suborder__propionibacterineae	99.5337995337995	0	765.914675856307	0	0	0	0	0	1	0	2	0	0	0	3	0	0	0	0	0	0	2	0	0	0	0	0	0	0	0	0	0	0	0	1	0	0	0	0	0	0	0	0	0	0	0	0	0
OTU_846	gq011330.1 topographical and temporal human skin microbiome skin alar crease clone nbw742c04c1 ;k__bacteria;p__firmicutes;c__bacilli;o__lactobacillales;f__lactobacillaceae;g__lactobacillus;s__lactobacillus crispatus;superkingdom__bacteria	91.7410714285714	0	655.909178988524	0	0	0	0	0	0	0	0	0	1	0	0	0	0	0	0	0	1	6	0	0	0	0	0	6	0	0	1	0	0	0	0	0	0	0	0	0	1	0	8	0	0	0	0	1
OTU_848	phascolarctobacterium succinatutens ;k__bacteria;p__firmicutes;c__negativicutes;o__selenomonadales;f__acidaminococcaceae;g__phascolarctobacterium;s__phascolarctobacterium succinatutens;superkingdom__bacteria	98.8839285714286	0	782.144995066308	0	0	0	0	0	0	0	0	0	0	0	0	0	0	0	0	0	0	0	0	0	0	0	0	0	0	0	0	0	0	0	0	0	0	0	0	0	0	0	0	0	0	1	0	0
OTU_850	gq016609.1 topographical and temporal human skin microbiome skin gluteal crease clone nbw823e07c1 ;k__bacteria;p__firmicutes;c__erysipelotrichia;o__erysipelotrichales;f__erysipelotrichaceae;g__erysipelatoclostridium;s__clostridium ramosum;superkingdom__bacteria	99.7762863534676	0	801.982051878531	0	0	0	0	0	0	0	0	0	0	0	0	0	0	0	0	0	0	0	0	0	0	0	0	0	0	0	0	0	0	0	0	0	0	0	0	0	0	0	0	0	0	0	0	0
OTU_853	gq073466.1 topographical and temporal human skin microbiome skin retroauricular crease clone nbw157d03c1 ;k__bacteria;p__firmicutes;c__bacilli;o__lactobacillales;f__lactobacillaceae;g__lactobacillus;s__lactobacillus crispatus;superkingdom__bacteria	98.671096345515	1.85768152766784e-147	526.066625308517	0	0	0	0	0	1	0	0	0	0	0	0	0	0	0	0	0	0	0	3	2	0	0	0	0	0	0	0	0	0	0	1	0	0	0	0	1	0	0	2	0	0	0	1	0
OTU_856	aj222817.1 strain was previously classified as arthrobacter globiformis isolate str. lmg 3820 ;k__bacteria;p__actinobacteria;c__actinobacteria;o__actinomycetales;f__corynebacteriaceae;g__corynebacterium;s__corynebacterium variabile;superkingdom__bacteria;subclass actinobacteridae;suborder__corynebacterineae	99.7674418604651	0	771.324782259641	0	0	0	0	0	0	0	0	0	0	0	0	1	0	0	0	0	0	0	0	0	0	0	0	0	0	0	0	0	0	0	0	0	0	0	0	0	0	0	0	0	0	0	0	0
OTU_857	uncultured rickettsia sp. ;k__bacteria;p__proteobacteria;c__alphaproteobacteria;o__rickettsiales;f__rickettsiaceae;g__rickettsia;s__rickettsia spp.;superkingdom__bacteria;tribe__rickettsieae	89.3617021276596	1.08279385979936e-157	560.33063252963	0	0	0	0	0	0	0	0	0	0	0	0	0	0	0	0	0	0	0	0	0	0	0	0	0	0	0	0	0	0	0	0	0	0	0	0	0	0	0	0	0	0	0	0	0
OTU_859	gq078717.1 topographical and temporal human skin microbiome skin toe web space clone nbw1172a07c1 ;k__bacteria;p__firmicutes;c__bacilli;o__lactobacillales;f__lactobacillaceae;g__lactobacillus;s__lactobacillus iners;superkingdom__bacteria	97.2727272727273	0	740.66751264075	42	16	1	0	55	20	1	0	1	97	101	0	27	75	1	196	0	0	2	7	2	0	11	0	4	5	53	0	0	0	40	0	0	0	104	122	25	27	50	1	8	51	8	2	0
OTU_860	prevotella timonensis ;k__bacteria;p__bacteroidetes;c__bacteroidia;o__bacteroidales;f__prevotellaceae;g__prevotella;s__prevotella timonensis;superkingdom__bacteria;superphylum__bacteroidetes/chlorobi group	88.963963963964	1.48387339270002e-162	576.560951739631	0	0	0	0	0	0	0	0	0	0	0	0	0	0	0	0	0	0	0	0	0	0	0	0	0	0	0	0	0	0	0	0	0	0	0	0	3	0	0	0	0	0	0	0	0
OTU_861	dq279736.1 clostridium aldenense str. rma 9741 ;k__bacteria;p__firmicutes;c__clostridia;o__clostridiales;f__lachnospiraceae;g__lachnoclostridium;s__clostridium aldenense;superkingdom__bacteria	99.2874109263658	0	746.077619044084	0	0	0	0	0	0	0	0	0	0	0	0	0	0	0	0	0	0	0	0	0	0	0	0	0	0	0	0	0	0	1	0	0	0	0	0	1	0	0	0	0	0	0	0	0
OTU_862	brooklawnia massiliensis ;k__bacteria;p__actinobacteria;c__actinobacteria;o__actinomycetales;f__propionibacteriaceae;g__brooklawnia;s__brooklawnia massiliensis;superkingdom__bacteria;subclass actinobacteridae;suborder__propionibacterineae	97.8971962616822	0	731.650668635194	0	0	0	0	0	0	0	0	0	0	0	0	0	0	0	0	0	0	0	0	0	0	0	0	0	0	0	0	0	0	0	0	0	1	0	0	1	0	0	0	0	0	0	5	0
OTU_865	gq030594.1 topographical and temporal human skin microbiome skin elbow clone nbw880c07c1 ;k__bacteria;p__firmicutes;c__bacilli;o__bacillales;f__staphylococcaceae;g__staphylococcus;s__staphylococcus haemolyticus;superkingdom__bacteria	97.7678571428571	0	764.111307055196	14	1	1	1	2	4	0	9	20	31	3	0	5	8	20	2	1	15	19	1	1	514	294	1	2	0	0	9	6	1	6	1	2	13	0	1	8	7	18	3	2	0	1	8	2
OTU_868	uncultured subdoligranulum sp. ;k__bacteria;p__firmicutes;c__clostridia;o__clostridiales;f__ruminococcaceae;g__subdoligranulum;s__subdoligranulum spp.;superkingdom__bacteria	96.6745843230404	0	697.386661414082	0	0	0	0	0	0	0	0	0	0	0	0	0	0	0	0	0	0	0	0	1	0	0	0	1	0	0	0	0	0	2	1	0	0	0	0	0	0	0	0	0	0	0	0	0
OTU_869	prevotella timonensis ;k__bacteria;p__bacteroidetes;c__bacteroidia;o__bacteroidales;f__prevotellaceae;g__prevotella;s__prevotella timonensis;superkingdom__bacteria;superphylum__bacteroidetes/chlorobi group	94.8081264108352	0	695.58329261297	0	0	0	0	0	0	0	0	0	0	0	2	1	0	1	0	0	0	1	0	0	0	0	0	0	0	0	0	0	0	0	0	0	0	0	0	0	0	0	0	0	0	0	2	1
OTU_873	alistipes sp. nml05a004 ;k__bacteria;p__bacteroidetes;c__bacteroidia;o__bacteroidales;f__rikenellaceae;g__alistipes;s__alistipes sp.;superkingdom__bacteria;superphylum__bacteroidetes/chlorobi group	100	0	800.17868307742	2	0	0	0	0	0	0	0	0	0	0	0	0	0	0	1	0	0	0	0	0	0	0	0	0	0	0	0	0	0	0	0	0	0	0	0	0	0	0	0	3	0	0	0	0
OTU_874	nz_acgu01000081.1 lactobacillus ultunensis str. dsm 16047 ;k__bacteria;p__firmicutes;c__bacilli;o__lactobacillales;f__lactobacillaceae;g__lactobacillus;s__lactobacillus ultunensis;superkingdom__bacteria	99.438202247191	8.30319804588004e-085	316.875844379617	0	3	0	0	0	1	0	0	0	0	0	0	0	0	0	0	0	0	0	0	0	0	0	1	0	0	0	1	0	0	0	0	0	0	0	0	0	3	1	2	0	0	0	0	0
OTU_876	porphyromonas bennonis ;k__bacteria;p__bacteroidetes;c__bacteroidia;o__bacteroidales;f__porphyromonadaceae;g__porphyromonas;s__porphyromonas bennonis;superkingdom__bacteria;superphylum__bacteroidetes/chlorobi group	94.392523364486	0	664.92602299408	0	0	0	0	0	0	0	0	0	0	0	0	0	0	0	0	0	0	0	0	0	0	0	0	0	0	0	0	0	0	0	0	0	0	0	0	1	0	0	0	0	0	0	0	0
OTU_877	prevotella timonensis ;k__bacteria;p__bacteroidetes;c__bacteroidia;o__bacteroidales;f__prevotellaceae;g__prevotella;s__prevotella timonensis;superkingdom__bacteria;superphylum__bacteroidetes/chlorobi group	96.3882618510158	0	728.044	1	0	0	16	0	0	0	0	0	0	3	1	1	0	8	0	0	0	3	0	0	0	0	0	0	0	0	0	0	0	0	0	0	0	0	0	24	0	0	0	0	0	0	2	1
OTU_880	gq078717.1 topographical and temporal human skin microbiome skin toe web space clone nbw1172a07c1 ;k__bacteria;p__firmicutes;c__bacilli;o__lactobacillales;f__lactobacillaceae;g__lactobacillus;s__lactobacillus iners;superkingdom__bacteria	100	1.36227e-116	423.275	1	0	0	0	0	0	0	0	0	3	3	0	1	2	0	5	0	0	0	0	0	0	0	0	0	0	0	0	0	0	0	0	0	0	1	3	1	1	1	0	0	1	0	0	0
OTU_881	dq174156.1 campylobacter showae str. ccug 11641 ;k__bacteria;p__proteobacteria;c__epsilonproteobacteria;o__campylobacterales;f__campylobacteraceae;g__campylobacter;s__campylobacter showae;superkingdom__bacteria;subphylum__delta/epsilon subdivisions	97.1698113207547	0	711.814	3	0	0	0	0	0	0	0	0	0	0	0	1	0	31	0	0	0	0	0	0	0	0	0	0	0	0	0	0	0	0	0	0	0	0	0	4	0	0	0	1	0	0	0	0
OTU_882	gq078717.1 topographical and temporal human skin microbiome skin toe web space clone nbw1172a07c1 ;k__bacteria;p__firmicutes;c__bacilli;o__lactobacillales;f__lactobacillaceae;g__lactobacillus;s__lactobacillus iners;superkingdom__bacteria	96.7816091954023	0	722.634	7	10	0	0	3	10	0	0	0	13	3	0	30	8	0	16	0	0	2	1	0	0	1	0	0	6	15	0	0	0	8	2	0	0	4	6	1	33	3	0	0	11	1	0	0
OTU_883	eu009196.1 shigella sonnei str. fbd022 ;k__bacteria;p__proteobacteria;c__gammaproteobacteria;o__enterobacteriales;f__enterobacteriaceae;g__shigella;s__shigella sonnei;superkingdom__bacteria	100	1.1846e-82	309.662	0	2	0	0	0	0	0	0	0	0	0	0	0	0	0	0	0	1	0	0	0	0	0	0	0	0	0	0	0	2	1	0	0	2	0	0	0	0	0	0	0	0	0	0	0
OTU_884	uncultured skermanella sp. ;k__bacteria;p__proteobacteria;c__alphaproteobacteria;o__rhodospirillales;f__rhodospirillaceae;g__skermanella;s__skermanella spp.;superkingdom__bacteria	84.0749414519906	3.34354e-126	455.735	0	0	0	20	0	0	0	0	0	0	0	0	0	0	0	0	0	0	0	0	0	0	0	0	0	0	0	0	0	0	0	0	0	0	0	0	0	0	0	0	0	0	0	0	0
OTU_887	escherichia coli ;k__bacteria;p__proteobacteria;c__gammaproteobacteria;o__enterobacteriales;f__enterobacteriaceae;g__escherichia;s__escherichia coli;superkingdom__bacteria	97.3094170403588	0	751.488	204	189	23	1	46	208	42	71	124	64	60	33	46	245	73	303	22	175	38	79	70	131	24	58	62	39	33	43	97	111	130	44	11	127	47	55	75	41	25	105	27	25	17	43	192
OTU_892	gq079912.1 topographical and temporal human skin microbiome skin volar forearm clone nbw1182g05c1 ;k__bacteria;p__actinobacteria;c__actinobacteria;o__actinomycetales;f__corynebacteriaceae;g__corynebacterium;s__corynebacterium kroppenstedtii;superkingdom__bacteria;subclass actinobacteridae;suborder__corynebacterineae	99.7695852534562	0	778.538	0	0	0	0	0	2	0	0	0	0	0	0	0	0	0	0	0	0	1	0	0	0	0	0	0	0	0	0	0	0	0	0	0	0	0	0	0	0	0	0	0	0	0	1	0
OTU_895	am404461.2 percent g+c fraction libraries number actinobacteria human faecal clone ap08k.134 ;k__bacteria;p__firmicutes;c__erysipelotrichia;o__erysipelotrichales;f__erysipelotrichaceae;g__erysipelatoclostridium;s__clostridium innocuum;superkingdom__bacteria	93.5123042505593	0	675.746	0	0	0	0	0	0	0	0	0	0	0	0	0	0	0	0	0	0	0	0	0	0	0	0	0	0	0	0	0	0	0	0	0	0	0	0	0	0	0	0	0	0	0	0	0
OTU_896	nr_024996.1 raoultella planticola str. atcc 33531 ;k__bacteria;p__proteobacteria;c__gammaproteobacteria;o__enterobacteriales;f__enterobacteriaceae;g__raoultella;s__raoultella planticola;superkingdom__bacteria	99.7767857142857	0	803.785	0	0	0	0	0	4	0	0	0	0	0	0	0	1	3	2	0	3	9	0	0	0	0	2	1	0	0	0	0	0	2	0	0	2	0	1	0	0	0	0	1	645	0	1	1
OTU_897	anaerococcus murdochii ;k__bacteria;p__firmicutes;c__clostridia;o__clostridiales;f__peptoniphilaceae;g__anaerococcus;s__anaerococcus murdochii;superkingdom__bacteria	96.8973747016706	0	697.387	0	0	0	0	1	0	2	0	0	0	10	5	3	3	0	0	1	0	4	0	2	0	0	0	2	0	0	0	0	1	1	1	1	0	0	1	15	0	1	0	0	0	1	0	2
OTU_899	alistipes shahii ;k__bacteria;p__bacteroidetes;c__bacteroidia;o__bacteroidales;f__rikenellaceae;g__alistipes;s__alistipes shahii;superkingdom__bacteria;superphylum__bacteroidetes/chlorobi group	99.548532731377	0	791.162	0	0	0	0	0	0	0	0	0	0	0	0	0	0	0	0	0	0	0	0	4	0	0	0	0	0	0	0	0	0	2	0	0	0	0	0	0	0	0	0	0	0	0	0	0
OTU_900	eu462649.1 sumatran orangutan feces clone orang2_aai66g05 ;k__bacteria;p__firmicutes;c__clostridia;o__clostridiales;f__ruminococcaceae;g__oscillospira;s__oscillospira spp.;superkingdom__bacteria	96.4705882352941	0	699.19	0	0	0	0	0	0	0	0	0	0	0	0	0	0	0	2	0	0	0	0	0	0	0	0	2	0	0	0	0	0	1	0	0	0	0	0	0	0	0	0	0	0	0	0	1
OTU_903	af513979.1 alkanindiges illinoisensis str. mvab hex1 ;k__bacteria;p__proteobacteria;c__gammaproteobacteria;o__pseudomonadales;f__moraxellaceae;g__alkanindiges;s__alkanindiges illinoisensis;superkingdom__bacteria	94.2093541202673	0	693.78	0	0	0	0	0	0	0	0	0	0	0	0	0	0	0	1	0	0	0	0	0	0	0	0	0	0	0	0	0	0	0	0	0	0	0	0	0	0	0	0	0	0	0	0	0
OTU_905	lactobacillus iners ;k__bacteria;p__firmicutes;c__bacilli;o__lactobacillales;f__lactobacillaceae;g__lactobacillus;s__lactobacillus iners;superkingdom__bacteria	96.4285714285714	0	737.061	49	10	3	3	24	21	2	2	3	219	34	1	104	194	0	41	1	1	16	5	2	0	21	0	6	3	12	1	2	0	143	2	0	1	23	71	31	127	66	6	5	14	4	4	1
OTU_906	uncultured ruminococcus sp. ;k__bacteria;p__firmicutes;c__clostridia;o__clostridiales;f__ruminococcaceae;g__ruminococcus;s__ruminococcus spp.;superkingdom__bacteria	86.1826697892272	1.09204e-138	497.213	0	0	0	0	0	0	0	0	0	0	0	0	0	0	18	0	0	0	0	0	0	0	0	0	0	0	0	0	0	0	0	0	0	0	0	0	0	0	0	0	0	0	0	0	0
OTU_907	am696883.1 sequencing libraries indoor dust clone bf0002a068 ;k__bacteria;p__firmicutes;c__clostridia;o__clostridiales;f__lachnospiraceae;g__coprococcus;s__coprococcus eutactus;superkingdom__bacteria	97.624703087886	0	715.42	0	1	0	0	0	0	0	0	0	0	0	0	0	0	0	0	0	0	0	4	11	0	0	0	0	0	0	0	5	0	0	0	0	0	0	0	0	0	0	0	0	0	0	0	0
OTU_908	gq009266.1 topographical and temporal human skin microbiome skin popliteal fossa clone nbw829c12c1 ;k__bacteria;p__firmicutes;c__bacilli;o__lactobacillales;f__lactobacillaceae;g__lactobacillus;s__lactobacillus jensenii;superkingdom__bacteria	93.3035714285714	0	673.943	1	0	0	0	1	7	1	1	0	0	0	0	0	3	0	3	0	1	0	0	0	0	0	0	0	0	0	0	0	0	0	0	0	0	0	0	0	0	0	0	0	0	0	1	3
OTU_912	gq075098.1 topographical and temporal human skin microbiome skin inguinal crease clone nbw168b05c1 ;k__bacteria;p__firmicutes;c__bacilli;o__lactobacillales;f__lactobacillaceae;g__lactobacillus;s__lactobacillus crispatus;superkingdom__bacteria	99.4475138121547	1.94013e-86	322.286	0	3	0	0	0	0	0	1	0	0	0	0	0	0	0	0	1	0	0	0	2	0	0	0	0	0	0	0	0	0	0	0	0	0	0	0	0	4	0	8	0	0	0	0	0
OTU_915	fm875067.1 occupant source house dust skin surface swab clone sb02f04 ;k__bacteria;p__firmicutes;c__bacilli;o__bacillales;f__staphylococcaceae;g__staphylococcus;s__staphylococcus epidermidis;superkingdom__bacteria	95.4128440366973	0	697.386661414082	36	4	6	4	4	26	2	209	284	263	9	10	14	65	61	9	6	32	71	10	8	325	98	7	80	0	4	214	3	25	156	11	1	12	3	40	34	236	115	17	28	2	3	103	10
OTU_916	enterococcus faecalis ;k__bacteria;p__firmicutes;c__bacilli;o__lactobacillales;f__enterococcaceae;g__enterococcus;s__enterococcus faecalis;superkingdom__bacteria	96.127562642369	0	715.420349425194	0	0	0	0	0	0	0	0	0	0	0	0	0	0	1	0	0	0	0	0	0	2	10	1	0	0	0	0	6	0	0	0	0	21	0	0	3	1	0	0	0	0	0	2	0
OTU_918	gu369804.1 staphylococcus simulans str. yh_13_3 ;k__bacteria;p__firmicutes;c__bacilli;o__bacillales;f__staphylococcaceae;g__staphylococcus;s__staphylococcus simulans;superkingdom__bacteria	98.4304932735426	0	773.128151060752	731	7	1	0	0	2	1	0	4	1	0	0	1	1	1	0	2	5	6	0	1	10	2	3	2	3	3	9	3	5	1	0	12	1	1	5	0	1	8	1	1	1	6	1	1
OTU_921	uncultured clostridium sp. ;k__bacteria;p__firmicutes;c__clostridia;o__clostridiales;f__clostridiaceae;g__clostridium;s__clostridium spp.;superkingdom__bacteria	87.3239436619718	3.3321327406843e-145	518.853150104072	0	0	0	0	0	0	0	0	0	0	0	0	0	0	0	0	0	0	0	0	0	0	0	0	0	0	0	0	0	0	0	0	0	0	0	0	0	0	0	0	0	0	0	0	0
OTU_922	gq097550.1 topographical and temporal human skin microbiome skin popliteal fossa clone nbw396g05c1 ;k__bacteria;p__proteobacteria;c__gammaproteobacteria;o__enterobacteriales;f__enterobacteriaceae;g__citrobacter;s__citrobacter koseri;superkingdom__bacteria	100	5.30224985472471e-150	535.083469314073	0	0	0	0	0	0	0	0	0	0	0	0	0	0	0	0	0	0	0	0	0	0	0	0	0	0	0	0	0	0	0	0	0	0	0	0	0	0	0	0	0	1	0	0	0
OTU_923	ruminococcus champanellensis ;k__bacteria;p__firmicutes;c__clostridia;o__clostridiales;f__ruminococcaceae;g__ruminococcus;s__ruminococcus champanellensis;superkingdom__bacteria	99.0543735224586	0	746.077619044084	0	0	0	0	0	0	0	0	0	0	0	0	0	0	0	0	0	0	0	0	0	0	0	0	0	0	0	0	0	0	0	0	0	0	0	0	0	0	0	0	0	0	0	0	0
OTU_927	af537592.1 corynebacterium coyleae national microbiology laboratory special identifier 97_0171 ;k__bacteria;p__actinobacteria;c__actinobacteria;o__actinomycetales;f__corynebacteriaceae;g__corynebacterium;s__corynebacterium coyleae;superkingdom__bacteria;subclass actinobacteridae;suborder__corynebacterineae	97.1896955503513	0	717.223718226305	1	0	0	0	1	0	6	0	0	1	0	0	0	0	0	0	0	0	0	1	1	0	0	0	0	0	0	0	0	0	0	2	0	0	0	0	0	0	0	0	0	0	0	3	2
OTU_928	eubacterium sp. oral taxon g75 ;k__bacteria;p__firmicutes;c__clostridia;o__clostridiales;f__eubacteriaceae;g__eubacterium;s__eubacterium sp.;superkingdom__bacteria	98.8207547169811	0	738.864143839639	0	0	0	0	0	0	0	0	0	0	0	0	0	0	0	0	0	0	0	0	0	0	0	0	0	0	0	0	0	0	0	0	0	0	0	0	0	0	0	0	0	0	0	0	0
OTU_930	anaerococcus murdochii ;k__bacteria;p__firmicutes;c__clostridia;o__clostridiales;f__peptoniphilaceae;g__anaerococcus;s__anaerococcus murdochii;superkingdom__bacteria	97.6190476190476	0	710.01024302186	0	1	0	0	1	0	0	0	0	1	0	0	4	3	3	1	1	0	0	1	1	1	0	1	0	0	0	0	0	0	3	3	0	0	0	0	4	0	0	0	1	0	0	0	1
OTU_932	prevotella timonensis ;k__bacteria;p__bacteroidetes;c__bacteroidia;o__bacteroidales;f__prevotellaceae;g__prevotella;s__prevotella timonensis;superkingdom__bacteria;superphylum__bacteroidetes/chlorobi group	95.8429561200924	0	700.993399016304	0	0	0	116	0	0	1	0	0	0	6	2	7	1	5	1	5	1	1	0	0	0	0	0	0	0	1	0	0	0	1	0	0	0	0	0	0	0	0	1	1	0	1	5	1
OTU_934	ay959171.1 microbes on human vaginal epithelium clone rrna398 ;k__bacteria;p__actinobacteria;c__actinobacteria;o__bifidobacteriales;f__bifidobacteriaceae;g__gardnerella;s__gardnerella vaginalis;superkingdom__bacteria;subclass actinobacteridae	90.295358649789	0	682.959711005192	0	0	0	0	0	0	0	0	0	0	0	0	0	0	0	0	0	0	0	0	0	0	0	0	0	0	0	0	0	0	0	0	1	0	0	0	0	0	0	0	0	0	2	0	0
OTU_935	ef604904.1 salmonella typhimurium exploits inflammation compete intestinal microbiota mouse fecal clone 16saw16a11.p1k ;k__bacteria;p__verrucomicrobia;c__verrucomicrobiae;o__verrucomicrobiales;f__verrucomicrobiaceae;g__akkermansia;s__akkermansia muciniphila;superkingdom__bacteria;superphylum__chlamydiae/verrucomicrobia group	96.3963963963964	0	738.864143839639	0	0	0	0	0	0	0	0	0	0	7	0	0	0	0	0	0	0	0	0	0	0	0	0	0	0	0	0	0	0	16	0	0	0	0	0	0	0	0	0	0	0	0	0	0
OTU_937	eu009196.1 shigella sonnei str. fbd022 ;k__bacteria;p__proteobacteria;c__gammaproteobacteria;o__enterobacteriales;f__enterobacteriaceae;g__shigella;s__shigella sonnei;superkingdom__bacteria	100	5.68103733530095e-134	480.982405280737	0	0	0	0	0	1	0	0	0	0	0	0	0	0	0	1	2	0	0	0	0	0	0	0	0	1	0	0	0	0	0	0	0	1	0	0	0	0	0	0	0	0	0	0	0
OTU_939	gq078717.1 topographical and temporal human skin microbiome skin toe web space clone nbw1172a07c1 ;k__bacteria;p__firmicutes;c__bacilli;o__lactobacillales;f__lactobacillaceae;g__lactobacillus;s__lactobacillus iners;superkingdom__bacteria	99.375	2.53286950390951e-160	569.347476535186	0	1	0	0	1	2	0	0	0	0	0	0	0	0	0	0	1	1	0	0	0	0	0	2	0	0	0	0	0	0	1	0	1	0	0	0	2	0	1	0	0	0	0	0	0
OTU_941	uncultured gloeobacter sp. ;k__bacteria;p__cyanobacteria;c__gloeobacteria;o__gloeobacterales;f__gloeobacterales;g__gloeobacter;s__gloeobacter spp.;superkingdom__bacteria	91.5294117647059	4.31938700881445e-169	598.201377352965	0	0	0	0	0	0	0	0	0	0	0	0	0	0	0	0	0	0	0	0	0	0	0	0	15	0	0	0	0	0	0	0	0	0	0	0	0	0	0	0	0	0	1	0	0
OTU_944	ab002513.1 streptococcus dysgalactiae v36 ;k__bacteria;p__firmicutes;c__bacilli;o__lactobacillales;f__streptococcaceae;g__streptococcus;s__streptococcus dysgalactiae;superkingdom__bacteria	92.8888888888889	0	663.122654192969	3	0	0	0	1	0	0	0	0	4	0	1	1	1	0	0	0	0	0	0	0	0	0	0	0	0	1	1	0	1	1	0	0	0	4	5	0	1	2	0	0	0	0	0	0
OTU_945	lactobacillus iners ;k__bacteria;p__firmicutes;c__bacilli;o__lactobacillales;f__lactobacillaceae;g__lactobacillus;s__lactobacillus iners;superkingdom__bacteria	96.4285714285714	0	737.060775038528	3	1	0	0	3	1	1	2	2	10	2	0	1	2	0	2	0	0	4	3	3	2	2	2	1	0	1	2	1	1	1	0	0	1	3	4	10	0	3	2	3	0	1	1	2
OTU_948	uncultured clostridium sp. ;k__bacteria;p__firmicutes;c__clostridia;o__clostridiales;f__clostridiaceae;g__clostridium;s__clostridium spp.;superkingdom__bacteria	97.4178403755868	0	719.027087027416	0	0	0	0	0	0	0	0	0	0	0	0	0	0	0	0	0	0	0	0	0	0	0	0	0	0	0	0	0	0	0	0	0	0	0	0	1	0	0	0	0	0	0	0	0
OTU_949	am420153.1 noma subgingival plaque clone 402g08(oral) ;k__bacteria;p__firmicutes;c__negativicutes;o__selenomonadales;f__veillonellaceae;g__veillonella;s__veillonella parvula;superkingdom__bacteria	97.9910714285714	0	767.718044657419	3	0	0	0	0	0	0	1	0	0	0	0	2	11	0	0	22	60	0	0	1	1	1	1	1	35	1	2	0	1	0	0	1	10	1	1	4	0	3	2	0	0	0	4	0
OTU_953	gq004101.1 topographical and temporal human skin microbiome skin umbilicus clone nbu68f06c1 ;k__bacteria;p__proteobacteria;c__epsilonproteobacteria;o__campylobacterales;f__campylobacteraceae;g__campylobacter;s__bacteroides ureolyticus;superkingdom__bacteria;subphylum__delta/epsilon subdivisions	97.3621103117506	0	695.58329261297	1	2	0	27	1	0	1	0	0	0	3	0	3	4	0	3	3	0	0	0	0	0	0	0	1	0	0	0	0	0	1	0	1	0	0	0	0	0	0	0	0	0	0	4	1
OTU_955	prevotella timonensis ;k__bacteria;p__bacteroidetes;c__bacteroidia;o__bacteroidales;f__prevotellaceae;g__prevotella;s__prevotella timonensis;superkingdom__bacteria;superphylum__bacteroidetes/chlorobi group	96.6139954853273	0	731.650668635194	0	0	0	1	0	0	0	0	0	0	0	0	0	0	19	0	0	0	0	0	0	0	0	0	0	0	0	0	0	0	0	0	0	0	0	0	1	0	0	0	0	0	0	0	0
OTU_956	prevotella timonensis ;k__bacteria;p__bacteroidetes;c__bacteroidia;o__bacteroidales;f__prevotellaceae;g__prevotella;s__prevotella timonensis;superkingdom__bacteria;superphylum__bacteroidetes/chlorobi group	100	5.51324255744818e-135	484.589142882959	0	0	0	0	0	1	0	0	0	0	1	0	0	0	1	0	0	0	0	0	0	0	0	0	0	0	0	0	0	0	1	0	0	0	0	0	0	0	0	0	0	0	0	0	1
OTU_958	bacteroides nordii ;k__bacteria;p__bacteroidetes;c__bacteroidia;o__bacteroidales;f__bacteroidaceae;g__bacteroides;s__bacteroides nordii;superkingdom__bacteria;superphylum__bacteroidetes/chlorobi group	99.7742663656885	0	794.768576674087	0	0	0	0	0	0	0	0	0	0	0	0	0	0	0	0	0	0	0	0	0	0	0	0	0	0	0	0	0	0	0	0	0	0	0	0	1	0	0	0	0	0	0	0	0
OTU_960	corynebacterium sp. ;k__bacteria;p__actinobacteria;c__actinobacteria;o__actinomycetales;f__corynebacteriaceae;g__corynebacterium;s__corynebacterium sp.;superkingdom__bacteria;subclass actinobacteridae;suborder__corynebacterineae	94.1860465116279	0	659.515916590746	0	0	0	0	0	0	0	0	0	0	0	0	0	0	0	0	0	0	0	0	0	0	0	0	0	0	0	0	0	0	1	0	0	0	0	0	0	0	0	0	0	0	0	1	0
OTU_961	eu768649.1 pervasive effects antibiotic on human gut microbiota deep sequencing fecal clone c5_608 ;k__bacteria;p__bacteroidetes;c__bacteroidia;o__bacteroidales;f__bacteroidaceae;g__bacteroides;s__bacteroides fragilis;superkingdom__bacteria;superphylum__bacteroidetes/chlorobi group	96.9555035128806	0	711.813611822971	0	0	0	0	0	0	0	0	0	0	0	0	0	0	0	0	0	2	0	0	0	0	0	0	0	0	0	0	0	0	0	0	0	0	0	0	0	0	0	0	0	0	0	0	0
OTU_962	fj577259.2 leptotrichia goodfellowii str. f0264 ;k__bacteria;p__fusobacteria;c__fusobacteriia;o__fusobacteriales;f__leptotrichiaceae;g__leptotrichia;s__leptotrichia goodfellowii;superkingdom__bacteria	99.7652582159624	0	764.111307055196	0	0	0	0	0	0	0	0	0	0	0	0	0	0	0	0	0	0	0	0	0	0	0	0	0	0	0	0	0	0	0	0	0	0	0	0	0	0	0	0	0	0	0	0	0
OTU_963	uncultured clostridium sp. ;k__bacteria;p__firmicutes;c__clostridia;o__clostridiales;f__clostridiaceae;g__clostridium;s__clostridium spp.;superkingdom__bacteria	90.3981264637002	4.95349802217999e-162	574.75758293852	0	0	0	0	1	0	3	0	0	0	2	0	0	1	0	11	1	0	0	0	0	0	0	1	1	0	0	0	0	0	0	0	0	0	0	0	0	0	0	0	0	0	0	0	0
OTU_965	dq232531.1 streptococcus intermedius str. cip 105039 ;k__bacteria;p__firmicutes;c__bacilli;o__lactobacillales;f__streptococcaceae;g__streptococcus;s__streptococcus intermedius;superkingdom__bacteria;species group streptococcus anginosus group	97.7678571428571	0	760.504569452974	5	21	50	17	1	2	0	1	1	0	0	41	21	3	113	0	92	0	0	3	0	0	0	0	2	2	0	8	0	8	93	3	4	216	1	1	0	1	1	0	4	1	1	42	1
OTU_967	nr_025396.1 aerococcus sanguinicola str. ccug 43001 ;k__bacteria;p__firmicutes;c__bacilli;o__lactobacillales;f__aerococcaceae;g__aerococcus;s__aerococcus sanguinicola;superkingdom__bacteria	95.3125	0	715.420349425194	1	0	0	0	0	0	0	0	0	0	0	0	0	0	0	0	0	0	1	0	0	0	0	0	0	0	0	6	0	0	0	0	0	0	3	0	0	16	17	0	0	0	7	0	0
OTU_968	eubacterium sp. oral clone bu061 ;k__bacteria;p__firmicutes;c__clostridia;o__clostridiales;f__eubacteriaceae;g__eubacterium;s__eubacterium sp.;superkingdom__bacteria	96.437054631829	0	691.976555010748	0	0	0	0	0	0	0	0	0	0	1	1	0	0	1	0	0	0	0	0	0	0	0	0	0	0	0	0	0	0	1	0	0	0	0	1	1	0	0	0	0	0	0	0	0
OTU_969	ay978759.1 human transverse colon mucosal biopsy clone kv12 ;k__bacteria;p__firmicutes;c__clostridia;o__clostridiales;f__lachnospiraceae;g__coprococcus;s__coprococcus catus;superkingdom__bacteria	96.2264150943396	0	686.566448607414	0	0	0	0	0	0	0	0	0	0	0	0	0	0	0	0	0	0	0	0	0	0	0	0	0	0	0	0	0	0	0	0	0	0	0	0	0	0	0	0	0	0	0	0	0
OTU_971	pseudomonas oryzihabitans ;k__bacteria;p__proteobacteria;c__gammaproteobacteria;o__pseudomonadales;f__pseudomonadaceae;g__pseudomonas;s__pseudomonas oryzihabitans;superkingdom__bacteria;species group pseudomonas putida group	100	0	778.538257464086	0	0	0	0	0	0	0	0	0	0	0	0	0	0	0	0	0	0	5	0	0	0	0	0	0	0	0	0	0	0	0	0	0	0	0	3	0	0	0	0	0	0	0	0	0
OTU_972	uncultured bacteroides sp. ;k__bacteria;p__bacteroidetes;c__bacteroidia;o__bacteroidales;f__bacteroidaceae;g__bacteroides;s__bacteroides spp.;superkingdom__bacteria;superphylum__bacteroidetes/chlorobi group	94.131455399061	0	652.302441386301	0	0	0	2	0	0	0	0	0	0	0	0	0	0	0	0	0	0	0	0	0	0	0	0	1	0	0	0	0	0	0	0	0	0	0	0	0	0	0	0	0	0	0	0	0
OTU_973	prevotella timonensis ;k__bacteria;p__bacteroidetes;c__bacteroidia;o__bacteroidales;f__prevotellaceae;g__prevotella;s__prevotella timonensis;superkingdom__bacteria;superphylum__bacteroidetes/chlorobi group	94.1309255079007	0	682.959711005192	0	0	0	3	0	0	0	0	0	0	0	0	0	0	3	0	0	0	0	0	0	0	0	0	0	0	0	0	0	0	0	0	0	0	0	0	1	0	0	0	0	0	0	0	0
OTU_974	gq073890.1 topographical and temporal human skin microbiome skin retroauricular crease clone nbw159a10c1 ;k__bacteria;p__firmicutes;c__bacilli;o__lactobacillales;f__lactobacillaceae;g__lactobacillus;s__lactobacillus crispatus;superkingdom__bacteria	100	3.23623806368856e-137	491.802618087404	0	0	0	0	0	0	0	0	1	0	0	0	0	0	0	0	0	0	0	0	0	0	1	0	1	0	0	1	0	0	0	0	0	0	0	0	0	0	0	3	0	0	0	0	0
OTU_976	fp236530.1 mycoplasma hominis str. pg21 ;k__bacteria;p__tenericutes;c__mollicutes;o__mycoplasmatales;f__mycoplasmataceae;g__mycoplasma;s__mycoplasma hominis;superkingdom__bacteria	96.6442953020134	0	738.864143839639	0	0	0	12	0	0	0	0	0	0	0	0	0	1	1	0	0	0	0	0	0	0	0	0	1	0	0	0	0	0	0	0	0	0	0	0	0	1	0	0	0	0	0	0	0
OTU_977	ab008208.1 lactobacillus gallinarum str. yit 0218 (= jcm 2011) ;k__bacteria;p__firmicutes;c__bacilli;o__lactobacillales;f__lactobacillaceae;g__lactobacillus;s__lactobacillus gallinarum;superkingdom__bacteria	90.4017857142857	0	643.285597380745	0	0	2	1	0	0	0	0	0	0	0	1	0	0	0	0	1	0	0	1	0	1	0	0	0	0	0	0	1	0	0	0	1	3	0	0	0	0	0	0	0	0	0	1	0
OTU_979	rhizobium sp. as1_101a ;k__bacteria;p__proteobacteria;c__alphaproteobacteria;o__rhizobiales;f__rhizobiaceae;g__rhizobium;s__rhizobium sp.;superkingdom__bacteria	99.7635933806147	0	758.701200651862	0	0	0	0	0	0	0	0	0	0	0	0	0	0	0	0	0	0	1	0	0	0	0	0	0	0	0	0	0	0	0	0	0	0	0	0	0	0	0	0	0	0	0	0	0
OTU_980	clostridium sp. culture jar_8 ;k__bacteria;p__firmicutes;c__clostridia;o__clostridiales;f__clostridiaceae;g__clostridium;s__clostridium sp.;superkingdom__bacteria	95.9810874704492	0	682.959711005192	0	0	0	0	0	0	0	0	0	0	0	0	0	0	0	0	0	0	0	0	0	0	0	0	2	0	0	0	0	0	0	0	0	0	0	0	0	0	0	0	0	0	0	0	0
OTU_982	uncultured fusobacterium sp. ;k__bacteria;p__fusobacteria;c__fusobacteriia;o__fusobacteriales;f__fusobacteriaceae;g__fusobacterium;s__fusobacterium spp.;superkingdom__bacteria	99.7652582159624	0	764.111307055196	0	0	0	0	0	0	0	0	0	0	0	0	0	0	0	0	0	0	0	0	0	0	0	0	0	0	0	0	0	0	1	0	0	0	0	0	0	0	0	0	0	0	0	0	0
OTU_984	clostridium sp. yit 12069 ;k__bacteria;p__firmicutes;c__clostridia;o__clostridiales;f__clostridiaceae;g__clostridium;s__clostridium sp.;superkingdom__bacteria	89.4613583138173	3.80824530499688e-157	558.527263728519	0	0	0	0	0	0	1	0	0	0	0	0	0	0	0	0	0	0	1	0	0	0	0	0	0	0	0	0	0	0	0	0	0	0	0	0	0	0	0	0	0	0	0	0	0
OTU_987	gq047528.1 topographical and temporal human skin microbiome skin retroauricular crease clone nbu450d10c1 ;k__bacteria;p__firmicutes;c__bacilli;o__bacillales;f__staphylococcaceae;g__staphylococcus;s__staphylococcus epidermidis;superkingdom__bacteria	99.5454545454545	0	785.751732668531	0	0	0	0	1	0	0	0	0	0	0	0	0	0	0	0	0	0	0	0	0	0	0	0	0	0	0	0	0	0	0	0	0	0	1	0	0	0	1	1	0	0	0	0	0
OTU_989	enterobacter sp. sus12ea ;k__bacteria;p__proteobacteria;c__gammaproteobacteria;o__enterobacteriales;f__enterobacteriaceae;g__enterobacter;s__enterobacter sp.;superkingdom__bacteria	98.4126984126984	0	760.504569452974	60	282	1	4	1	226	0	0	68	0	1	1	1	58	134	37	739	265	3	2	2	66	0	164	6	211	0	1	299	334	57	0	1	253	2	5	19	0	5	1	1	0	4	1	108
OTU_994	eubacterium coprostanoligenes ;k__bacteria;p__firmicutes;c__clostridia;o__clostridiales;f__eubacteriaceae;g__eubacterium;s__eubacterium coprostanoligenes;superkingdom__bacteria	95.5188679245283	0	679.35297340297	0	0	0	5	0	0	0	0	0	0	0	0	0	0	0	0	0	0	0	5	0	0	0	0	0	0	0	0	0	0	0	0	0	0	0	0	0	0	0	0	0	0	0	0	0
OTU_995	ab002513.1 streptococcus dysgalactiae v36 ;k__bacteria;p__firmicutes;c__bacilli;o__lactobacillales;f__streptococcaceae;g__streptococcus;s__streptococcus dysgalactiae;superkingdom__bacteria	97.7678571428571	0	764.111307055196	7	0	19	0	0	0	2	1	0	0	0	2	1	0	0	0	1	7	0	0	0	1	0	7	1	0	2	1	1	1	19	0	13	23	0	1	0	0	0	1	0	0	0	0	0
OTU_996	uncultured phascolarctobacterium sp. ;k__bacteria;p__firmicutes;c__negativicutes;o__selenomonadales;f__acidaminococcaceae;g__phascolarctobacterium;s__phascolarctobacterium spp.;superkingdom__bacteria	100	0	744.274250242973	0	0	0	0	0	0	0	0	0	0	1	0	0	0	0	0	0	0	0	0	0	0	0	0	0	0	0	0	0	0	0	5	1	0	0	0	0	0	0	0	0	0	0	0	0
OTU_997	olsenella sp. 1183 ;k__bacteria;p__actinobacteria;c__actinobacteria;o__coriobacteriales;f__coriobacteriaceae;g__olsenella;s__olsenella sp.;superkingdom__bacteria;subclass coriobacteridae;suborder__coriobacterineae	99.7668997668998	0	769.52141345853	0	0	0	0	0	0	3	0	0	0	7	0	0	0	0	0	0	0	0	0	0	0	0	0	0	0	0	0	0	0	0	0	0	0	0	0	0	0	0	0	0	0	0	0	0
OTU_999	pseudomonas sp. tb23 ;k__bacteria;p__proteobacteria;c__gammaproteobacteria;o__pseudomonadales;f__pseudomonadaceae;g__pseudomonas;s__pseudomonas sp.;superkingdom__bacteria	95.1162790697674	0	681.156342204081	3	0	0	0	1	4	0	2	0	19	1	0	2	7	0	1	0	0	3	0	2	0	1	1	1	0	1	1	0	0	1	0	0	0	1	0	1	7	1	1	0	1	1	3	0
OTU_1002	uncultured staphylococcus sp. ;k__bacteria;p__firmicutes;c__bacilli;o__bacillales;f__staphylococcaceae;g__staphylococcus;s__staphylococcus spp.;superkingdom__bacteria	97.867298578199	0	710.01024302186	2	0	1	0	0	0	0	0	0	1	0	0	0	2	2	0	0	2	0	0	0	3	1	0	0	0	0	2	0	0	5	0	0	1	0	0	0	2	1	0	0	0	0	0	0
OTU_1003	gq004030.1 topographical and temporal human skin microbiome skin umbilicus clone nbu67g02c1 ;k__bacteria;p__synergistetes;c__synergistia;o__synergistales;f__synergistaceae;g__jonquetella;s__jonquetella anthropi;superkingdom__bacteria	97.4117647058823	0	717.223718226305	0	0	0	0	0	1	0	0	0	0	2	0	0	0	1	0	1	0	2	2	0	0	0	1	0	0	0	0	0	0	1	0	0	0	0	0	0	0	0	0	0	0	0	0	0
OTU_1004	uncultured sutterella sp. ;k__bacteria;p__proteobacteria;c__betaproteobacteria;o__burkholderiales;f__sutterellaceae;g__sutterella;s__sutterella spp.;superkingdom__bacteria	92.9223744292237	0	643.285597380745	0	0	0	25	0	0	0	0	0	0	0	0	0	0	0	0	0	0	0	0	0	0	0	0	0	0	0	0	0	0	0	0	0	0	0	0	0	0	0	0	0	0	0	0	0
OTU_1005	staphylococcus caprae ;k__bacteria;p__firmicutes;c__bacilli;o__bacillales;f__staphylococcaceae;g__staphylococcus;s__staphylococcus caprae;superkingdom__bacteria	97.0982142857143	0	749.684356646306	9	0	15	0	3	1	0	22	48	36	2	10	5	9	26	5	2	41	7	1	5	215	101	5	7	0	1	30	2	8	95	4	10	7	1	7	11	34	26	3	6	0	2	7	2
OTU_1006	prevotella timonensis ;k__bacteria;p__bacteroidetes;c__bacteroidia;o__bacteroidales;f__prevotellaceae;g__prevotella;s__prevotella timonensis;superkingdom__bacteria;superphylum__bacteroidetes/chlorobi group	96.3133640552995	0	710.01024302186	0	0	0	0	0	0	0	0	0	0	0	0	0	0	0	0	0	0	0	0	0	0	0	0	0	0	0	0	0	0	0	0	0	0	0	0	0	0	0	0	0	0	0	0	0
OTU_1008	gq078717.1 topographical and temporal human skin microbiome skin toe web space clone nbw1172a07c1 ;k__bacteria;p__firmicutes;c__bacilli;o__lactobacillales;f__lactobacillaceae;g__lactobacillus;s__lactobacillus iners;superkingdom__bacteria	91.3757700205339	0	720.830455828527	1	0	0	0	0	0	0	0	0	0	2	0	1	0	0	0	0	0	0	0	0	0	1	0	0	0	0	0	0	0	0	0	0	0	0	0	0	1	0	0	0	0	1	0	0
OTU_1012	gq031460.1 topographical and temporal human skin microbiome skin umbilicus clone nbw874c04c1 ;k__bacteria;p__firmicutes;c__clostridia;o__clostridiales;f__peptoniphilaceae;g__peptoniphilus;s__peptoniphilus asaccharolyticus;superkingdom__bacteria	96.2962962962963	0	663.122654192969	0	0	0	0	0	0	0	0	0	0	0	0	0	1	1	0	1	0	0	0	0	0	0	0	0	0	0	0	0	0	0	0	0	0	0	0	5	0	0	0	0	0	0	1	0
OTU_1013	peptoniphilus methioninivorax ;k__bacteria;p__firmicutes;c__clostridia;o__clostridiales;f__peptoniphilaceae;g__peptoniphilus;s__peptoniphilus methioninivorax;superkingdom__bacteria	90.521327014218	3.30384182005258e-164	581.971058142964	0	0	0	17	0	0	0	0	0	0	0	0	0	0	0	0	0	0	0	0	0	0	0	0	0	0	0	0	0	0	0	0	0	0	0	0	0	0	0	0	0	0	0	0	0
OTU_1017	gardnerella vaginalis ;k__bacteria;p__actinobacteria;c__actinobacteria;o__bifidobacteriales;f__bifidobacteriaceae;g__gardnerella;s__gardnerella vaginalis;superkingdom__bacteria;subclass actinobacteridae	97.4299065420561	0	717.223718226305	1	1	0	0	1	2	0	0	0	0	0	0	0	1	1	1	3	3	0	0	0	2	0	5	4	5	11	0	0	2	1	0	0	4	2	1	0	1	27	0	0	0	2	1	2
OTU_1019	uncultured megasphaera sp. ;k__bacteria;p__firmicutes;c__negativicutes;o__selenomonadales;f__veillonellaceae;g__megasphaera;s__megasphaera spp.;superkingdom__bacteria	94.8660714285714	0	704.600136618526	0	0	0	0	0	0	0	0	0	0	0	0	0	0	0	0	0	0	0	0	0	0	0	0	0	0	0	0	0	0	0	0	0	0	0	0	0	0	0	0	0	0	0	0	0
OTU_1020	gq009648.1 topographical and temporal human skin microbiome skin popliteal fossa clone nbw831a07c1 ;k__bacteria;p__firmicutes;c__bacilli;o__lactobacillales;f__lactobacillaceae;g__lactobacillus;s__lactobacillus crispatus;superkingdom__bacteria	90.4017857142857	2.54423893217467e-178	628.858646971856	0	0	0	0	0	0	0	0	0	2	0	0	0	0	0	0	0	0	3	0	0	0	0	0	1	0	0	4	0	0	1	0	0	0	0	0	0	0	0	1	0	0	0	0	0
OTU_1021	coprobacter fastidiosus ;k__bacteria;p__bacteroidetes;c__bacteroidia;o__bacteroidales;f__porphyromonadaceae;g__coprobacter;s__coprobacter fastidiosus;superkingdom__bacteria;superphylum__bacteroidetes/chlorobi group	98.8713318284424	0	776.735	0	0	0	0	0	0	0	0	0	0	0	0	0	0	0	0	0	0	0	0	0	0	0	0	0	0	0	0	0	0	0	0	0	0	0	0	0	0	0	0	0	0	0	0	0
OTU_1024	enterococcus faecalis ;k__bacteria;p__firmicutes;c__bacilli;o__lactobacillales;f__enterococcaceae;g__enterococcus;s__enterococcus faecalis;superkingdom__bacteria	96.5675057208238	0	720.83	7	0	0	0	0	1	0	0	4	0	0	0	0	0	1	0	0	2	0	0	0	20	29	0	0	0	1	2	1	0	0	0	0	4	0	1	2	6	5	0	0	0	0	4	4
OTU_1025	butyricimonas virosa ;k__bacteria;p__bacteroidetes;c__bacteroidia;o__bacteroidales;f__porphyromonadaceae;g__butyricimonas;s__butyricimonas virosa;superkingdom__bacteria;superphylum__bacteroidetes/chlorobi group	99.3212669683258	0	783.948	0	0	0	0	0	0	0	1	0	0	0	0	0	0	0	0	0	0	0	0	0	0	0	0	0	0	0	0	0	0	4	0	0	0	0	0	0	0	0	0	0	0	0	0	0
OTU_1028	gq006662.1 topographical and temporal human skin microbiome skin occiput clone nbu86b09c1 ;k__bacteria;p__firmicutes;c__erysipelotrichia;o__erysipelotrichales;f__erysipelotrichaceae;g__solobacterium;s__solobacterium moorei;superkingdom__bacteria	96.5909090909091	0	726.241	0	0	0	2	0	0	0	0	0	0	0	0	0	0	3	0	0	0	0	0	0	0	0	0	0	0	0	0	0	0	0	0	0	0	0	0	0	0	0	0	0	0	0	0	0
OTU_1035	uncultured bacteroides sp. ;k__bacteria;p__bacteroidetes;c__bacteroidia;o__bacteroidales;f__bacteroidaceae;g__bacteroides;s__bacteroides spp.;superkingdom__bacteria;superphylum__bacteroidetes/chlorobi group	98.1941309255079	0	765.915	0	0	0	0	0	0	0	0	0	0	0	0	0	0	0	0	0	0	0	0	0	0	0	0	0	0	0	0	0	0	0	0	0	0	0	0	0	0	0	0	0	0	1	0	0
OTU_1036	uncultured clostridium sp. ;k__bacteria;p__firmicutes;c__clostridia;o__clostridiales;f__clostridiaceae;g__clostridium;s__clostridium spp.;superkingdom__bacteria	89.2018779342723	4.63939e-156	554.921	0	0	0	0	0	0	0	0	0	0	0	0	0	0	0	0	0	0	0	0	0	0	0	0	0	0	0	0	0	0	0	0	0	0	0	0	0	0	0	0	0	0	0	0	0
OTU_1037	fm874199.1 occupant source house mattress dust clone mc02h05 ;k__bacteria;p__firmicutes;c__bacilli;o__bacillales;f__staphylococcaceae;g__staphylococcus;s__staphylococcus equorum;superkingdom__bacteria	94.4196428571429	0	695.583	1	0	0	0	0	0	0	1	0	5	0	0	5	7	0	0	0	1	0	0	0	0	1	0	0	0	0	0	0	0	2	0	0	0	0	0	0	0	2	1	0	0	0	0	0
OTU_1038	gq046481.1 topographical and temporal human skin microbiome skin volar forearm clone nbw1000b11c1 ;k__bacteria;p__firmicutes;c__bacilli;o__bacillales;f__staphylococcaceae;g__staphylococcus;s__staphylococcus epidermidis;superkingdom__bacteria	96.875	0	746.078	1	0	0	0	0	0	0	0	0	1	0	0	3	0	1	0	0	0	2	0	0	1	0	0	0	0	0	0	0	0	3	0	0	0	0	0	0	1	0	0	1	0	0	1	0
OTU_1040	ay695726.1 usa: new mexico carlsbad lechuguilla cave rainbow room clone rr3a9 ;k__bacteria;p__proteobacteria;c__alphaproteobacteria;o__caulobacterales;f__caulobacteraceae;g__brevundimonas;s__brevundimonas diminuta;superkingdom__bacteria	99.5249406175772	0	751.488	0	0	0	0	0	0	0	0	0	0	0	0	0	0	0	0	0	0	0	0	0	0	0	0	3	0	0	0	0	0	0	0	0	0	0	0	0	0	0	0	0	0	0	0	0
OTU_1043	dq800089.1 human fecal clone rl247_aaj24a09 ;k__bacteria;p__firmicutes;c__clostridia;o__clostridiales;f__ruminococcaceae;g__ruminiclostridium;s__eubacterium siraeum;superkingdom__bacteria	99.7635933806147	0	758.701	0	0	0	0	0	0	0	0	0	0	0	0	0	0	0	0	0	0	0	0	0	0	0	0	4	0	0	0	0	0	0	3	0	0	0	0	0	0	0	0	0	0	0	0	0
OTU_1048	uncultured ruminococcus sp. ;k__bacteria;p__firmicutes;c__clostridia;o__clostridiales;f__ruminococcaceae;g__ruminococcus;s__ruminococcus spp.;superkingdom__bacteria	92.7400468384075	8.97088e-178	627.055	0	0	0	0	0	0	0	0	0	0	1	0	0	0	0	0	0	0	0	0	0	0	0	0	0	0	0	0	0	0	0	0	0	0	0	0	0	0	0	0	0	0	0	0	0
OTU_1049	eu722739.1 bacteroides thetaiotaomicron str. b15 ;k__bacteria;p__bacteroidetes;c__bacteroidia;o__bacteroidales;f__bacteroidaceae;g__bacteroides;s__bacteroides thetaiotaomicron;superkingdom__bacteria;superphylum__bacteroidetes/chlorobi group	97.9683972911964	0	758.701	0	0	0	0	0	0	0	0	0	0	0	0	0	0	0	0	0	0	0	0	0	0	0	0	0	0	0	0	0	0	0	0	0	0	0	0	0	0	0	0	0	0	0	0	2
OTU_1051	am696995.1 sequencing libraries indoor dust clone bf0001b021 ;k__bacteria;p__firmicutes;c__bacilli;o__lactobacillales;f__lactobacillaceae;g__lactobacillus;s__lactobacillus iners;superkingdom__bacteria	92.9046563192905	0	664.926	4	1	3	0	0	0	0	1	0	0	0	2	0	0	0	0	0	2	0	0	0	0	0	0	0	0	0	0	0	1	2	0	2	1	0	0	0	0	0	0	0	0	0	0	0
OTU_1053	gq078717.1 topographical and temporal human skin microbiome skin toe web space clone nbw1172a07c1 ;k__bacteria;p__firmicutes;c__bacilli;o__lactobacillales;f__lactobacillaceae;g__lactobacillus;s__lactobacillus iners;superkingdom__bacteria	98.3516483516484	2.9168e-84	315.072	0	0	0	0	0	0	0	0	0	0	1	0	0	0	0	0	0	0	0	0	0	0	0	0	0	0	0	0	0	0	0	0	0	0	0	0	0	0	0	0	0	0	0	0	0
OTU_1056	haemophilus sp. hgpr64 ;k__bacteria;p__proteobacteria;c__gammaproteobacteria;o__pasteurellales;f__pasteurellaceae;g__haemophilus;s__haemophilus sp.;superkingdom__bacteria	96.75	0	659.516	0	0	0	0	0	0	0	0	0	0	0	0	0	0	0	0	0	3	0	0	0	0	0	0	0	0	0	0	0	0	10	0	0	3	0	0	0	0	0	0	0	0	0	2	0
OTU_1062	porphyromonas bennonis ;k__bacteria;p__bacteroidetes;c__bacteroidia;o__bacteroidales;f__porphyromonadaceae;g__porphyromonas;s__porphyromonas bennonis;superkingdom__bacteria;superphylum__bacteroidetes/chlorobi group	94.1441441441442	0	681.156342204081	0	0	0	0	0	0	0	0	0	0	0	0	0	0	0	0	0	0	0	0	0	0	0	0	0	0	0	0	0	0	0	0	0	0	0	0	5	0	0	0	0	0	0	0	0
OTU_1067	gq060635.1 topographical and temporal human skin microbiome skin glabella clone nbw03e02c1 ;k__bacteria;p__proteobacteria;c__gammaproteobacteria;o__pasteurellales;f__pasteurellaceae;g__aggregatibacter;s__aggregatibacter segnis;superkingdom__bacteria	99.7767857142857	0	803.785420679643	0	0	0	0	0	0	0	0	0	0	0	0	0	0	0	0	0	0	0	0	0	0	0	0	0	0	0	0	0	0	0	0	0	0	0	0	0	0	0	0	0	0	0	0	0
OTU_1068	gq016118.1 topographical and temporal human skin microbiome skin gluteal crease clone nbw821c07c1 ;k__bacteria;p__firmicutes;c__bacilli;o__lactobacillales;f__lactobacillaceae;g__lactobacillus;s__lactobacillus crispatus;superkingdom__bacteria	100	1.14858349474379e-083	313.269106777395	0	0	0	0	0	0	0	0	0	0	0	0	0	0	0	0	0	1	0	0	0	0	0	0	1	0	0	0	0	0	0	0	0	0	0	0	0	1	0	0	0	0	0	0	0
OTU_1073	allisonella histaminiformans ;k__bacteria;p__firmicutes;c__negativicutes;o__selenomonadales;f__veillonellaceae;g__allisonella;s__allisonella histaminiformans;superkingdom__bacteria	99.5515695067265	0	796.571945475198	0	0	0	0	0	0	0	0	0	0	0	0	0	0	0	0	0	0	0	0	0	0	0	0	0	0	0	0	0	0	0	0	0	0	0	0	0	0	0	0	0	0	0	0	0
OTU_1076	eu460895.1 short_beaked echidna feces clone ech_aai40b07 ;k__bacteria;p__firmicutes;c__bacilli;o__lactobacillales;f__lactobacillaceae;g__lactobacillus;s__lactobacillus fermentum;superkingdom__bacteria	95.5357142857143	0	719.027087027416	1	0	0	0	0	0	0	0	0	0	0	0	0	0	0	0	0	0	0	0	0	0	9	0	0	0	0	0	0	0	0	0	0	0	0	0	0	0	0	0	0	0	0	0	0
OTU_1078	uncultured acinetobacter sp. ;k__bacteria;p__proteobacteria;c__gammaproteobacteria;o__pseudomonadales;f__moraxellaceae;g__acinetobacter;s__acinetobacter spp.;superkingdom__bacteria	97.9955456570156	0	769.52141345853	0	0	0	0	0	0	0	0	0	0	0	0	0	0	0	2	0	0	3	0	0	0	0	0	0	0	0	0	0	0	0	0	0	0	0	0	0	0	0	1	0	1	0	0	0
OTU_1079	gq038533.1 topographical and temporal human skin microbiome skin volar forearm clone nbu407h06c1 ;k__bacteria;p__actinobacteria;c__actinobacteria;o__actinomycetales;f__corynebacteriaceae;g__corynebacterium;s__corynebacterium aurimucosum;superkingdom__bacteria;subclass actinobacteridae;suborder__corynebacterineae	97.4358974358974	0	722.633824629638	0	0	0	0	0	0	0	0	2	0	0	0	1	1	0	0	0	0	0	0	6	1	0	0	0	0	0	0	0	0	0	0	0	0	0	0	6	0	0	3	0	1	0	3	0
OTU_1080	cp001820.1 veillonella parvula str. dsm 2008 ;k__bacteria;p__firmicutes;c__negativicutes;o__selenomonadales;f__veillonellaceae;g__veillonella;s__veillonella parvula;superkingdom__bacteria	98.2062780269058	0	769.52141345853	1	0	0	0	0	0	0	2	1	1	0	3	0	7	0	0	2	8	0	0	0	0	0	0	0	1	0	0	0	0	0	0	0	1	0	0	2	0	1	5	0	0	0	3	0
OTU_1082	uncultured subdoligranulum sp. ;k__bacteria;p__firmicutes;c__clostridia;o__clostridiales;f__ruminococcaceae;g__subdoligranulum;s__subdoligranulum spp.;superkingdom__bacteria	97.877358490566	0	717.223718226305	0	0	0	1	0	0	0	0	0	0	0	0	0	0	0	3	0	0	0	0	5	0	0	0	0	0	0	0	0	0	0	0	0	0	0	0	0	0	0	0	0	0	0	0	0
OTU_1083	eu559595.1 lactobacillus crispatus str. zdy35b ;k__bacteria;p__firmicutes;c__bacilli;o__lactobacillales;f__lactobacillaceae;g__lactobacillus;s__lactobacillus crispatus;superkingdom__bacteria	96.4285714285714	0	738.864143839639	0	0	0	0	0	1	0	0	0	0	0	0	0	0	0	0	0	0	0	3	0	0	0	0	0	0	0	0	0	0	0	0	0	0	0	0	0	0	0	0	0	0	0	0	1
OTU_1085	am773820.1 chryseobacterium gregarium str. dsm 19109 = lmg 240 ;k__bacteria;p__bacteroidetes;c__flavobacteriia;o__flavobacteriales;f__flavobacteriaceae;g__chryseobacterium;s__chryseobacterium gregarium;superkingdom__bacteria;superphylum__bacteroidetes/chlorobi group	98.6455981941309	0	773.128151060752	0	0	0	0	0	0	0	0	0	0	0	0	0	0	0	0	0	0	0	0	0	0	0	0	0	0	0	0	0	0	0	0	0	0	0	2	0	0	0	0	14	0	0	0	0
OTU_1087	staphylococcus chromogenes ;k__bacteria;p__firmicutes;c__bacilli;o__bacillales;f__staphylococcaceae;g__staphylococcus;s__staphylococcus chromogenes;superkingdom__bacteria	95.9910913140312	0	726.240562231861	0	0	0	0	0	0	1	0	0	1	1	0	0	0	1	1	0	2	2	2	0	4	0	26	1	0	0	1	0	0	237	0	0	4	0	0	0	0	0	0	3	0	1	1	0
OTU_1088	acinetobacter baumannii ;k__bacteria;p__proteobacteria;c__gammaproteobacteria;o__pseudomonadales;f__moraxellaceae;g__acinetobacter;s__acinetobacter baumannii;superkingdom__bacteria;species group acinetobacter calcoaceticus/baumannii complex	99.7772828507795	0	805.588789480754	0	0	0	0	0	0	0	0	0	0	0	0	0	0	0	0	0	0	2	0	0	0	0	0	0	0	0	0	0	0	0	0	0	0	0	0	0	0	0	0	0	0	0	0	0
OTU_1091	prevotella sp. dnf00985 ;k__bacteria;p__bacteroidetes;c__bacteroidia;o__bacteroidales;f__prevotellaceae;g__prevotella;s__prevotella sp.;superkingdom__bacteria;superphylum__bacteroidetes/chlorobi group	97.2911963882619	0	746.077619044084	0	0	0	0	0	0	0	0	0	0	0	0	0	0	6	0	0	0	0	0	0	0	0	0	1	0	0	0	0	0	0	0	0	0	0	0	1	0	0	0	0	0	0	0	0
OTU_1092	ef120362.1 real time assays detection and quantification species patient vaginosis clone mzh0805_03 ;k__bacteria;p__actinobacteria;c__actinobacteria;o__bifidobacteriales;f__bifidobacteriaceae;g__gardnerella;s__gardnerella vaginalis;superkingdom__bacteria;subclass actinobacteridae	100	1.91720484355027e-077	293.432049965172	0	0	0	0	0	0	0	0	0	0	0	0	0	0	0	0	0	0	0	0	0	0	0	1	0	0	0	0	0	0	0	0	0	0	0	0	0	0	0	0	0	0	2	0	0
OTU_1093	anaerococcus sp. 9402080 ;k__bacteria;p__firmicutes;c__clostridia;o__clostridiales;f__peptoniphilaceae;g__anaerococcus;s__anaerococcus sp.;superkingdom__bacteria	96.1259079903148	0	673.942866999636	0	0	0	0	2	1	0	0	0	0	1	0	0	2	0	0	0	0	0	0	0	0	0	0	0	0	0	0	0	0	0	0	0	0	0	0	0	0	0	0	0	0	0	0	0
OTU_1094	anaerococcus sp. 9402080 ;k__bacteria;p__firmicutes;c__clostridia;o__clostridiales;f__peptoniphilaceae;g__anaerococcus;s__anaerococcus sp.;superkingdom__bacteria	96.8973747016706	0	697.386661414082	0	0	0	1	0	0	0	2	1	0	0	0	1	1	0	0	0	0	0	0	0	0	0	0	0	0	0	1	0	0	0	1	0	0	0	0	0	0	0	0	0	0	0	2	0
OTU_1096	gq040473.1 topographical and temporal human skin microbiome skin umbilicus clone nbw955a07c1 ;k__bacteria;p__firmicutes;c__bacilli;o__bacillales;f__staphylococcaceae;g__staphylococcus;s__staphylococcus hominis;superkingdom__bacteria	94.2222222222222	0	684.763079806303	0	0	0	0	0	0	0	0	0	0	0	0	0	0	0	0	0	0	0	0	0	0	0	0	0	0	0	0	0	0	0	0	9	0	0	0	0	0	0	0	0	0	0	0	0
OTU_1097	anaerococcus murdochii ;k__bacteria;p__firmicutes;c__clostridia;o__clostridiales;f__peptoniphilaceae;g__anaerococcus;s__anaerococcus murdochii;superkingdom__bacteria	97.6303317535545	0	713.616980624082	1	1	0	2	0	0	0	0	0	0	0	1	1	3	2	5	3	1	0	0	0	0	0	0	0	1	0	0	1	1	1	0	0	0	1	0	14	0	0	0	0	0	0	0	2
OTU_1100	clostridium acidurici 9a ;k__bacteria;p__firmicutes;c__clostridia;o__clostridiales;f__clostridiales;g__gottschalkia;s__gottschalkia acidurici;superkingdom__bacteria	84.1232227488152	1.40731306605829e-124	450.325135661847	0	0	0	0	0	0	0	0	0	0	9	0	0	11	0	0	0	0	0	0	3	0	0	0	0	0	0	0	0	0	0	0	0	0	0	0	0	0	0	0	0	1	1	0	0
OTU_1101	nz_abyo01000217.1 anaerococcus lactolyticus str. atcc 51172 ;k__bacteria;p__firmicutes;c__clostridia;o__clostridiales;f__peptoniphilaceae;g__anaerococcus;s__anaerococcus lactolyticus;superkingdom__bacteria	96.3592233009709	0	666.729391795191	0	0	0	0	0	2	0	0	0	0	3	0	0	0	11	1	1	1	0	0	0	0	0	0	0	0	0	0	0	0	0	0	0	0	0	0	7	0	0	0	0	0	0	0	1
OTU_1102	gq033280.1 topographical and temporal human skin microbiome skin volar forearm clone nbw1028g12c1 ;k__bacteria;p__firmicutes;c__bacilli;o__lactobacillales;f__lactobacillaceae;g__lactobacillus;s__lactobacillus crispatus;superkingdom__bacteria	97.0982142857143	0	749.684356646306	1454	332	30	18	105	1440	4283	4305	2525	125	206	971	70	107	239	110	84	35	2874	5594	4997	352	1369	575	2116	11	80	2477	754	21	67	3196	22	365	111	146	2410	95	64	5845	2105	62	33	2040	1413
OTU_1104	prevotella buccalis ;k__bacteria;p__bacteroidetes;c__bacteroidia;o__bacteroidales;f__prevotellaceae;g__prevotella;s__prevotella buccalis;superkingdom__bacteria;superphylum__bacteroidetes/chlorobi group	96.9555035128806	0	713.616980624082	0	0	0	0	0	0	0	0	0	0	1	0	0	0	5	0	0	0	1	0	0	0	0	0	0	0	0	0	0	0	0	0	0	0	0	0	0	0	0	0	0	0	0	0	0
OTU_1106	nz_abys02000004.1 bifidobacterium angulatum str. dsm 20098 ;k__bacteria;p__actinobacteria;c__actinobacteria;o__bifidobacteriales;f__bifidobacteriaceae;g__bifidobacterium;s__bifidobacterium angulatum;superkingdom__bacteria;subclass actinobacteridae	99.5348837209302	0	767.718044657419	1	0	0	0	0	0	2	0	0	0	0	0	0	0	0	1	0	0	0	0	2	0	0	1	28	0	1	0	0	0	0	0	0	0	0	0	0	0	0	0	3	1	0	0	0
OTU_1107	prevotella timonensis ;k__bacteria;p__bacteroidetes;c__bacteroidia;o__bacteroidales;f__prevotellaceae;g__prevotella;s__prevotella timonensis;superkingdom__bacteria;superphylum__bacteroidetes/chlorobi group	95.4976303317536	0	675.746235800747	0	0	0	6	0	0	0	0	0	0	0	0	0	0	0	0	0	0	0	0	0	0	0	0	0	0	0	0	0	0	0	0	0	0	0	0	0	0	0	0	0	0	0	0	0
OTU_1108	y17318.1 aerococcus christensenii str. ccug 28826 ;k__bacteria;p__firmicutes;c__bacilli;o__lactobacillales;f__aerococcaceae;g__aerococcus;s__aerococcus christensenii;superkingdom__bacteria	96.6517857142857	0	740.66751264075	0	0	0	0	0	1	0	0	0	0	0	0	0	0	0	0	0	0	0	0	0	0	0	0	0	0	0	10	0	0	0	0	0	13	11	1	0	9	24	0	0	0	21	0	0
OTU_1109	gq070415.1 topographical and temporal human skin microbiome skin volar forearm clone nbw234a05c1 ;k__bacteria;p__firmicutes;c__clostridia;o__clostridiales;f__peptoniphilaceae;g__anaerococcus;s__anaerococcus hydrogenalis;superkingdom__bacteria	97.9949874686717	0	684.763079806303	13	2	0	1	8	2	0	46	8	5	15	69	18	100	8	2	1	0	55	9	26	4	0	3	3	0	0	2	3	0	4	9	3	1	2	0	6	0	0	2	4	0	0	21	3
OTU_1110	streptococcus anginosus subsp. null ;k__bacteria;p__firmicutes;c__bacilli;o__lactobacillales;f__streptococcaceae;g__streptococcus;s__streptococcus anginosus;superkingdom__bacteria	97.5446428571429	0	755.09446304964	0	1	0	0	0	0	0	0	0	0	0	0	0	0	1	0	1	0	0	0	0	0	0	0	0	0	0	1	0	0	50	0	0	2	0	0	0	0	0	0	1	0	0	1	0
OTU_1113	uncultured clostridium sp. ;k__bacteria;p__firmicutes;c__clostridia;o__clostridiales;f__clostridiaceae;g__clostridium;s__clostridium spp.;superkingdom__bacteria	97.6359338061466	0	719.027087027416	0	0	0	0	0	0	0	0	0	0	0	0	0	0	0	0	0	0	0	0	1	0	0	0	1	0	0	0	0	0	0	0	0	0	0	0	0	0	0	0	2	0	0	0	0
OTU_1114	uncultured eubacterium sp. ;k__bacteria;p__firmicutes;c__clostridia;o__clostridiales;f__eubacteriaceae;g__eubacterium;s__eubacterium spp.;superkingdom__bacteria	99.7647058823529	0	762.307938254085	0	0	0	0	0	0	0	0	0	0	0	0	0	0	0	0	0	0	0	0	0	0	0	0	0	0	0	0	0	0	0	0	0	0	0	0	0	1	0	0	0	0	0	0	0
OTU_1115	uncultured parvimonas sp. ;k__bacteria;p__firmicutes;c__clostridia;o__clostridiales;f__peptoniphilaceae;g__parvimonas;s__parvimonas spp.;superkingdom__bacteria	95.0588235294118	0	670.336129397414	0	0	0	16	0	0	0	0	0	0	0	0	0	0	0	0	0	0	0	0	0	0	0	0	0	0	0	0	0	0	0	0	0	0	0	0	0	0	0	0	0	0	0	0	0
OTU_1116	finegoldia magna ;k__bacteria;p__firmicutes;c__clostridia;o__clostridiales;f__peptoniphilaceae;g__finegoldia;s__finegoldia magna;superkingdom__bacteria	96.6745843230404	0	697.386661414082	0	0	0	0	0	0	0	0	0	0	0	0	0	0	2	2	0	0	2	1	0	0	0	0	1	0	0	0	0	0	1	0	0	0	0	0	2	0	0	0	3	1	2	1	0
OTU_1118	uncultured streptococcus sp. ;k__bacteria;p__firmicutes;c__bacilli;o__lactobacillales;f__streptococcaceae;g__streptococcus;s__streptococcus spp.;superkingdom__bacteria	96.4125560538117	0	729.847299834083	0	0	0	0	0	0	0	0	0	0	0	0	0	0	0	0	0	1	0	0	0	0	0	1	0	0	0	0	0	0	89	0	0	4	0	0	0	1	0	0	0	0	0	0	0
OTU_1123	uncultured fusobacterium sp. ;k__bacteria;p__fusobacteria;c__fusobacteriia;o__fusobacteriales;f__fusobacteriaceae;g__fusobacterium;s__fusobacterium spp.;superkingdom__bacteria	97.051597051597	0	681.156342204081	0	0	0	2618	0	2	0	0	0	3	1	0	0	0	2	0	5	1	1	0	0	0	0	2	1	0	0	0	0	0	0	0	0	3	0	0	0	0	0	0	0	1	1	2	1
OTU_1124	eu764634.1 pervasive effects antibiotic on human gut microbiota deep sequencing fecal clone b1_533 ;k__bacteria;p__bacteroidetes;c__bacteroidia;o__bacteroidales;f__porphyromonadaceae;g__parabacteroides;s__parabacteroides distasonis;superkingdom__bacteria;superphylum__bacteroidetes/chlorobi group	96.5753424657534	0	722.633824629638	0	0	0	0	0	0	0	0	0	0	0	0	0	0	0	0	0	0	0	0	0	0	0	0	0	0	0	0	0	0	1	0	0	0	0	0	0	0	0	0	0	0	0	0	0
OTU_1125	dq303194.1 streptococcus urinalis str. ccug 41590 ;k__bacteria;p__firmicutes;c__bacilli;o__lactobacillales;f__streptococcaceae;g__streptococcus;s__streptococcus urinalis;superkingdom__bacteria	95.9821428571429	0	724.43719343075	0	0	0	0	0	0	0	0	0	0	0	0	0	0	0	0	0	0	0	0	0	0	0	0	0	0	0	0	0	0	0	0	0	0	0	0	0	0	0	0	0	0	0	0	0
OTU_1126	prevotella heparinolytica ;k__bacteria;p__bacteroidetes;c__bacteroidia;o__bacteroidales;f__bacteroidaceae;g__bacteroides;s__prevotella heparinolytica;superkingdom__bacteria;superphylum__bacteroidetes/chlorobi group	99.7742663656885	0	794.768576674087	0	0	0	0	0	0	0	0	0	0	0	0	0	0	0	0	0	0	0	0	0	0	0	0	0	0	0	0	0	0	0	0	0	0	0	0	0	0	0	0	0	0	0	0	0
OTU_1127	clostridium neopropionicum ;k__bacteria;p__firmicutes;c__clostridia;o__clostridiales;f__lachnospiraceae;g__tyzzerella;s__clostridium neopropionicum;superkingdom__bacteria	94.8780487804878	0	645.088966181857	0	0	0	0	0	0	0	0	0	0	0	0	0	0	0	0	0	0	0	0	0	0	0	0	0	0	0	0	0	0	0	0	0	0	0	0	1	0	0	0	0	0	0	0	0
OTU_1130	ef217056.1 corynebacterium massiliensis str. 5402485 ;k__bacteria;p__actinobacteria;c__actinobacteria;o__actinomycetales;f__corynebacteriaceae;g__corynebacterium;s__corynebacterium massiliensis;superkingdom__bacteria;subclass actinobacteridae;suborder__corynebacterineae	99.7668997668998	0	769.521	0	0	0	0	0	0	0	0	0	0	0	0	0	0	0	0	0	0	0	0	0	0	0	1	0	0	0	0	0	0	0	0	0	0	0	0	0	0	0	0	0	0	0	0	0
OTU_1134	eu644481.1 evidence cultivated uncultivated etiologic agents intra_amniotic infection and inflammation leading amniotic fluid preterm birth clone 301 ;k__bacteria;p__fusobacteria;c__fusobacteriia;o__fusobacteriales;f__leptotrichiaceae;g__sneathia;s__sneathia spp.;superkingdom__bacteria	85.8173076923077	8.16183e-134	480.982	0	0	0	12	0	0	0	0	0	0	0	0	0	0	0	0	0	0	1	0	0	0	0	0	0	0	0	0	0	0	0	0	0	0	0	0	0	0	0	0	0	0	0	0	0
OTU_1135	gordonibacter pamelaeae 7_10_1_b ;k__bacteria;p__actinobacteria;c__actinobacteria;o__coriobacteriales;f__coriobacteriaceae;g__gordonibacter;s__gordonibacter pamelaeae;superkingdom__bacteria;subclass coriobacteridae;suborder__coriobacterineae	87.5	3.31522e-145	518.853	0	0	0	10	0	0	0	0	0	0	0	0	0	0	0	0	0	0	0	0	0	0	0	0	0	0	0	0	0	0	0	0	0	0	0	0	0	0	0	0	0	0	0	0	0
OTU_1137	uncultured ruminococcus sp. ;k__bacteria;p__firmicutes;c__clostridia;o__clostridiales;f__ruminococcaceae;g__ruminococcus;s__ruminococcus spp.;superkingdom__bacteria	93.6915887850467	1.72741e-180	636.072	0	0	0	0	0	0	0	0	0	0	0	0	0	0	0	0	0	0	0	0	0	0	0	0	0	0	0	0	0	0	0	0	0	0	0	0	0	0	0	0	0	0	0	0	0
OTU_1138	uncultured caulobacter sp. ;k__bacteria;p__proteobacteria;c__alphaproteobacteria;o__caulobacterales;f__caulobacteraceae;g__caulobacter;s__caulobacter spp.;superkingdom__bacteria	97.8723404255319	0	722.634	0	0	0	0	0	0	0	0	0	0	0	0	0	0	0	0	0	0	0	0	0	0	0	0	0	0	0	0	0	0	0	0	0	0	0	0	0	0	0	0	0	0	0	0	0
OTU_1143	uncultured eubacterium sp. ;k__bacteria;p__firmicutes;c__clostridia;o__clostridiales;f__eubacteriaceae;g__eubacterium;s__eubacterium spp.;superkingdom__bacteria	90.3755868544601	3.32074e-164	581.971	0	0	0	0	0	0	0	0	0	0	0	0	0	0	0	0	0	0	0	0	0	0	0	0	0	0	0	0	1	0	0	0	0	0	0	0	0	0	0	0	0	0	0	0	0
OTU_1144	lactobacillus paracasei ;k__bacteria;p__firmicutes;c__bacilli;o__lactobacillales;f__lactobacillaceae;g__lactobacillus;s__lactobacillus paracasei;superkingdom__bacteria;species group lactobacillus casei group	100	6.34621e-20	102.275	0	0	0	0	0	0	0	0	0	0	0	0	0	0	0	0	0	0	0	0	0	0	0	1	0	0	0	0	0	0	0	0	0	0	0	0	0	0	0	0	0	0	0	0	0
OTU_1148	peptococcus sp. oral clone jm048 ;k__bacteria;p__firmicutes;c__clostridia;o__clostridiales;f__peptococcaceae;g__peptococcus;s__peptococcus sp.;superkingdom__bacteria	99.0543735224586	0	746.078	0	0	0	0	0	0	0	0	0	0	0	0	0	0	0	0	0	0	0	0	0	0	0	0	0	0	0	0	0	0	0	0	0	0	0	0	0	0	0	0	0	0	0	0	0
OTU_1149	am411002.1 lactobacillus secaliphilus str. tmw 1.1313 ;k__bacteria;p__firmicutes;c__bacilli;o__lactobacillales;f__lactobacillaceae;g__lactobacillus;s__lactobacillus secaliphilus;superkingdom__bacteria	97.7678571428571	0	764.111	0	0	1	0	0	0	0	13	8	0	0	0	0	1	0	0	0	0	1	3	0	0	0	1	2	0	0	0	0	0	0	0	0	1	0	0	7	0	1	0	0	0	0	0	0
OTU_1150	uncultured acetivibrio sp. ;k__bacteria;p__firmicutes;c__clostridia;o__clostridiales;f__ruminococcaceae;g__acetivibrio;s__acetivibrio spp.;superkingdom__bacteria	85.6807511737089	1.61663e-136	489.999	0	0	0	0	0	0	0	0	0	0	0	0	0	0	0	0	0	0	0	0	0	0	0	0	0	0	0	0	0	0	0	0	0	0	0	0	0	0	0	0	0	0	0	0	0
OTU_1154	gq078717.1 topographical and temporal human skin microbiome skin toe web space clone nbw1172a07c1 ;k__bacteria;p__firmicutes;c__bacilli;o__lactobacillales;f__lactobacillaceae;g__lactobacillus;s__lactobacillus iners;superkingdom__bacteria	96.1187214611872	0	713.617	8	0	0	0	1	0	0	0	0	42	0	0	11	26	0	2	0	0	2	1	0	0	2	0	0	0	1	0	0	0	16	0	0	0	0	3	1	29	7	0	0	1	0	1	0
OTU_1156	eu460895.1 short_beaked echidna feces clone ech_aai40b07 ;k__bacteria;p__firmicutes;c__bacilli;o__lactobacillales;f__lactobacillaceae;g__lactobacillus;s__lactobacillus fermentum;superkingdom__bacteria	95.3125	0	713.617	0	0	0	0	0	0	1	0	0	0	0	0	0	0	0	0	0	0	1	0	0	0	23	0	0	0	0	1	0	0	0	0	0	0	0	0	0	0	0	0	0	0	0	0	0
OTU_1158	uncultured acetivibrio sp. ;k__bacteria;p__firmicutes;c__clostridia;o__clostridiales;f__ruminococcaceae;g__acetivibrio;s__acetivibrio spp.;superkingdom__bacteria	88.7323943661972	2.3911e-153	545.904	0	0	0	0	0	0	0	0	0	0	0	0	0	0	0	0	0	0	0	0	0	0	0	0	0	0	0	0	0	0	0	0	0	0	0	0	0	0	0	0	0	0	0	0	0
OTU_1159	gq080336.1 topographical and temporal human skin microbiome skin volar forearm clone nbw1187b10c1 ;k__bacteria;p__firmicutes;c__clostridia;o__clostridiales;f__peptoniphilaceae;g__anaerococcus;s__anaerococcus hydrogenalis;superkingdom__bacteria	98.3293556085919	0	724.437	15	0	1	0	16	1	4	12	2	2	47	30	5	50	6	4	3	1	40	22	20	1	0	1	6	0	0	1	0	1	1	4	1	0	2	0	58	0	0	3	3	1	0	46	2
OTU_1160	murdochiella sp. s9 pr_10 ;k__bacteria;p__firmicutes;c__clostridia;o__clostridiales;f__peptoniphilaceae;g__murdochiella;s__murdochiella sp.;superkingdom__bacteria	95.260663507109	0	668.533	0	0	0	0	0	0	0	0	0	0	0	0	1	0	0	0	0	0	0	0	0	0	0	0	0	0	0	0	0	0	0	0	0	0	0	0	0	0	0	0	0	0	0	0	0
OTU_1165	uncultured staphylococcus sp. ;k__bacteria;p__firmicutes;c__bacilli;o__bacillales;f__staphylococcaceae;g__staphylococcus;s__staphylococcus spp.;superkingdom__bacteria	93.5267857142857	0	677.549604601858	0	0	0	0	0	0	0	0	0	0	0	0	1	2	0	0	1	7	0	0	0	1	0	0	0	0	0	0	0	0	1	0	0	0	0	0	0	0	0	0	0	0	0	0	0
OTU_1166	lactobacillus iners ;k__bacteria;p__firmicutes;c__bacilli;o__lactobacillales;f__lactobacillaceae;g__lactobacillus;s__lactobacillus iners;superkingdom__bacteria	92.4444444444444	0	652.302441386301	0	0	0	0	0	2	0	0	2	26	1	0	2	10	1	1	0	1	2	0	0	1	1	0	1	0	0	1	0	0	11	0	0	0	0	1	0	5	2	0	1	1	0	0	0
OTU_1168	fn178468.2 atopobium minutum str. dsm 20586 ;k__bacteria;p__actinobacteria;c__actinobacteria;o__coriobacteriales;f__coriobacteriaceae;g__atopobium;s__atopobium minutum;superkingdom__bacteria;subclass coriobacteridae;suborder__coriobacterineae	96.7441860465116	0	713.616980624082	0	0	0	0	0	0	0	0	0	0	0	0	0	0	1	0	0	2	1	0	0	0	0	0	0	0	0	0	0	0	1	0	0	0	0	0	0	0	0	0	0	0	0	0	0
OTU_1169	ay958925.2 microbes on human vaginal epithelium clone rrna152 ;k__bacteria;p__actinobacteria;c__actinobacteria;o__bifidobacteriales;f__bifidobacteriaceae;g__gardnerella;s__gardnerella vaginalis;superkingdom__bacteria;subclass actinobacteridae	96.5116279069768	0	711.813611822971	1	3	0	0	0	3	0	0	1	0	0	0	0	1	0	0	5	2	0	0	0	1	0	42	1	3	0	7	29	3	1	0	43	0	0	0	0	0	1	0	1	0	0	0	3
OTU_1172	am419459.1 alloscardovia omnicolens str. ccug 18650 ;k__bacteria;p__actinobacteria;c__actinobacteria;o__bifidobacteriales;f__bifidobacteriaceae;g__alloscardovia;s__alloscardovia omnicolens;superkingdom__bacteria;subclass actinobacteridae	97.6635514018692	0	728.043931032972	17	3	2	6	4	10	4	0	2	2	7	0	2	8	9	7	27	16	12	7	3	4	2	16	9	8	9	6	13	12	12	2	14	3	5	2	6	7	10	0	2	5	22	35	4
OTU_1173	gq033407.1 topographical and temporal human skin microbiome skin volar forearm clone nbw1032e12c1 ;k__bacteria;p__firmicutes;c__clostridia;o__clostridiales;f__peptostreptococcaceae;g__peptostreptococcus;s__peptostreptococcus anaerobius;superkingdom__bacteria	95.8837772397094	0	668.532760596302	0	0	1	1	0	0	0	0	0	0	0	0	1	0	0	0	0	0	1	0	0	0	0	0	0	0	0	1	0	0	0	0	0	0	0	0	0	0	0	0	0	0	0	0	1
OTU_1174	gq267883.1 surveys lactic acid yak tibet china method fermented milk product clone imau 95 ;k__bacteria;p__firmicutes;c__bacilli;o__lactobacillales;f__lactobacillaceae;g__lactobacillus;s__lactobacillus delbrueckii;superkingdom__bacteria	93.5185185185185	0	654.105810187413	6	0	0	0	3	8	1	47	28	1	2	2	2	0	3	1	0	0	59	10	10	12	21	2	14	0	0	23	1	0	4	5	0	2	0	2	13	15	0	19	19	2	1	30	8
OTU_1175	mogibacterium diversum ;k__bacteria;p__firmicutes;c__clostridia;o__clostridiales;f__clostridiales family xiii. incertae sedis;g__mogibacterium;s__mogibacterium diversum;superkingdom__bacteria	100	0	749.684356646306	0	0	0	0	0	0	0	0	0	0	0	0	0	0	7	0	0	0	0	0	0	0	0	0	0	0	0	0	0	0	0	0	0	0	0	0	1	0	0	0	0	0	0	0	0
OTU_1176	eu440953.1 alcanivorax venustensis str. 2pr54_12 ;k__bacteria;p__proteobacteria;c__gammaproteobacteria;o__oceanospirillales;f__alcanivoracaceae;g__alcanivorax;s__alcanivorax venustensis;superkingdom__bacteria	98.2142857142857	0	773.128151060752	1	0	0	0	0	0	0	0	1	0	0	0	0	0	0	0	0	0	0	0	0	0	0	0	0	0	0	0	0	0	0	0	0	0	0	0	0	0	0	0	0	0	0	0	0
OTU_1181	gq033280.1 topographical and temporal human skin microbiome skin volar forearm clone nbw1028g12c1 ;k__bacteria;p__firmicutes;c__bacilli;o__lactobacillales;f__lactobacillaceae;g__lactobacillus;s__lactobacillus crispatus;superkingdom__bacteria	95.9821428571429	0	728.043931032972	5	0	0	0	0	7	8	22	12	1	0	1	4	1	2	0	1	0	18	8	9	3	7	0	5	0	0	9	2	0	0	1	0	0	0	3	9	7	0	10	6	1	1	12	4
OTU_1182	uncultured tannerella sp. ;k__bacteria;p__bacteroidetes;c__bacteroidia;o__bacteroidales;f__porphyromonadaceae;g__tannerella;s__tannerella spp.;superkingdom__bacteria;superphylum__bacteroidetes/chlorobi group	87.5565610859728	2.05262754929301e-154	549.510419722963	0	0	0	19	0	0	0	0	0	0	0	0	0	0	0	0	0	0	0	0	0	0	0	0	0	0	0	0	0	0	0	0	0	0	0	0	0	0	0	0	0	0	0	0	0
OTU_1184	fj957873.1 clostridium saccharolyticum str. jpl_21 ;k__bacteria;p__firmicutes;c__clostridia;o__clostridiales;f__lachnospiraceae;g__lachnoclostridium;s__clostridium saccharolyticum;superkingdom__bacteria	93.8534278959811	0	646.892334982968	0	0	0	0	0	0	0	0	0	0	0	0	0	0	1	0	0	0	0	0	0	0	0	0	0	0	0	0	0	0	0	0	0	0	0	0	0	0	0	0	0	0	0	0	0
OTU_1185	uncultured prevotella sp. ;k__bacteria;p__bacteroidetes;c__bacteroidia;o__bacteroidales;f__prevotellaceae;g__prevotella;s__prevotella spp.;superkingdom__bacteria;superphylum__bacteroidetes/chlorobi group	96.1625282167043	0	722.633824629638	0	0	0	0	0	0	0	0	0	0	0	0	0	0	14	0	0	0	0	0	0	0	0	0	0	0	0	0	0	0	0	0	0	0	0	0	0	0	0	0	0	0	0	0	0
OTU_1189	uncultured subdoligranulum sp. ;k__bacteria;p__firmicutes;c__clostridia;o__clostridiales;f__ruminococcaceae;g__subdoligranulum;s__subdoligranulum spp.;superkingdom__bacteria	94.7990543735225	0	664.92602299408	0	0	0	0	0	0	0	0	0	0	0	0	0	0	0	0	0	0	0	0	0	0	0	0	0	0	0	0	0	0	1	0	0	0	0	0	0	0	0	0	0	0	0	0	0
OTU_1192	ef120362.1 real time assays detection and quantification species patient vaginosis clone mzh0805_03 ;k__bacteria;p__actinobacteria;c__actinobacteria;o__bifidobacteriales;f__bifidobacteriaceae;g__gardnerella;s__gardnerella vaginalis;superkingdom__bacteria;subclass actinobacteridae	100	3.78024377297694e-099	365.56680200962	0	0	0	0	0	0	0	0	0	0	0	0	0	0	0	0	1	0	0	0	0	0	0	0	0	0	0	1	0	0	1	0	0	0	0	0	0	0	0	0	0	0	2	0	0
OTU_1194	uncultured lactobacillus sp. ;k__bacteria;p__firmicutes;c__bacilli;o__lactobacillales;f__lactobacillaceae;g__lactobacillus;s__lactobacillus spp.;superkingdom__bacteria	98.8950276243094	2.39425385051785e-085	318.679213180729	1	3	0	0	1	0	0	0	0	0	0	1	1	0	0	0	0	0	0	0	0	0	0	0	0	0	0	2	0	0	0	0	0	0	0	0	1	4	0	7	0	0	0	0	0
OTU_1196	eu644481.1 evidence cultivated uncultivated etiologic agents intra_amniotic infection and inflammation leading amniotic fluid preterm birth clone 301 ;k__bacteria;p__fusobacteria;c__fusobacteriia;o__fusobacteriales;f__leptotrichiaceae;g__sneathia;s__sneathia spp.;superkingdom__bacteria	98.4905660377358	8.87851242687424e-128	461.145348468514	0	0	0	4	0	0	0	0	0	0	0	0	0	0	0	0	0	0	0	0	0	0	0	0	0	6	0	0	0	0	0	0	0	0	0	0	0	0	0	0	0	0	0	0	0
OTU_1198	ef399597.1 human fecal clone sjtu_f_12_45 ;k__bacteria;p__firmicutes;c__erysipelotrichia;o__erysipelotrichales;f__erysipelotrichaceae;g__erysipelatoclostridium;s__clostridium innocuum;superkingdom__bacteria	99.7762863534676	0	801.982051878531	0	0	0	0	0	0	0	1	0	0	0	0	0	0	0	0	0	0	0	0	0	0	0	0	0	0	0	0	0	0	1	0	0	0	1	0	0	0	0	0	0	0	0	0	0
OTU_1208	uncultured tepidimonas sp. ;k__bacteria;p__proteobacteria;c__betaproteobacteria;o__burkholderiales;f__burkholderiales;g__tepidimonas;s__tepidimonas spp.;superkingdom__bacteria	99.7767857142857	0	803.785420679643	0	0	0	0	0	0	0	0	0	0	0	0	0	0	0	0	0	0	0	0	0	0	0	0	0	0	0	0	0	0	0	0	0	0	0	0	0	0	0	0	0	0	0	0	0
OTU_1210	eubacterium cylindroides ;k__bacteria;p__firmicutes;c__erysipelotrichia;o__erysipelotrichales;f__erysipelotrichaceae;g__faecalitalea;s__eubacterium cylindroides;superkingdom__bacteria	99.5525727069351	0	798.375314276309	0	0	0	0	0	0	0	0	0	0	0	0	0	0	0	0	0	0	0	5	0	0	0	0	0	0	0	0	0	0	0	2	0	0	0	0	0	0	0	0	0	0	0	0	0
OTU_1212	gq001293.1 topographical and temporal human skin microbiome skin axillary vault clone nbu171d02c1 ;k__bacteria;p__firmicutes;c__bacilli;o__bacillales;f__staphylococcaceae;g__staphylococcus;s__staphylococcus aureus;superkingdom__bacteria	97.0982142857143	0	749.684356646306	0	0	0	0	0	1	0	0	1	1	0	0	2	3	1	0	0	64	1	0	0	13	0	0	0	0	0	0	0	0	1	0	0	0	1	0	0	0	1	1	0	0	0	1	0
OTU_1213	ef120362.1 real time assays detection and quantification species patient vaginosis clone mzh0805_03 ;k__bacteria;p__actinobacteria;c__actinobacteria;o__bifidobacteriales;f__bifidobacteriaceae;g__gardnerella;s__gardnerella vaginalis;superkingdom__bacteria;subclass actinobacteridae	100	1.3029931688686e-98	363.763433208509	0	0	0	0	0	0	0	0	0	0	0	0	0	0	0	0	1	0	0	0	0	0	0	1	0	0	0	0	0	0	0	0	0	0	0	0	0	0	0	0	1	0	1	0	0
OTU_1214	prevotella bergensis ;k__bacteria;p__bacteroidetes;c__bacteroidia;o__bacteroidales;f__prevotellaceae;g__prevotella;s__prevotella bergensis;superkingdom__bacteria;superphylum__bacteroidetes/chlorobi group	96.6139954853273	0	733.454037436306	0	0	0	4	0	0	0	0	0	0	0	0	0	0	1	0	0	0	0	0	0	0	0	0	0	0	0	0	0	0	0	0	0	0	0	0	0	0	0	0	0	0	0	0	0
OTU_1215	cp000800.1 escherichia coli str. e24377a ;k__bacteria;p__proteobacteria;c__gammaproteobacteria;o__enterobacteriales;f__enterobacteriaceae;g__escherichia;s__escherichia coli;superkingdom__bacteria	95.7589285714286	0	722.633824629638	0	1	0	0	0	0	0	0	0	0	0	0	0	0	0	0	0	0	0	0	0	0	0	0	0	0	0	0	1	0	0	0	0	0	0	0	0	0	0	0	0	0	0	0	0
OTU_1216	eu137411.1 bartonella_positive fleas: and assembly patterns oropsylla hirsuta (prairie dog flea) cynomys ludovicianus (black_tailed prairie dog) clone oh_3137a6d ;k__bacteria;p__firmicutes;c__bacilli;o__lactobacillales;f__lactobacillaceae;g__lactobacillus;s__lactobacillus crispatus;superkingdom__bacteria	100	6.73450425616717e-109	398.027440429622	1	0	0	0	0	0	0	0	0	0	1	0	0	0	0	0	0	0	0	3	0	0	0	0	0	0	0	0	0	0	0	0	0	0	0	0	0	0	0	0	1	0	0	1	0
OTU_1217	eubacterium sp. oral clone bu061 ;k__bacteria;p__firmicutes;c__clostridia;o__clostridiales;f__eubacteriaceae;g__eubacterium;s__eubacterium sp.;superkingdom__bacteria	95.3995157384988	0	659.515916590746	0	0	0	0	0	0	0	0	0	0	0	0	0	0	0	0	0	0	0	0	0	0	0	0	0	0	0	0	0	0	0	0	0	0	0	0	0	0	0	0	0	0	0	0	0
OTU_1221	gq065798.1 topographical and temporal human skin microbiome skin occiput clone nbw93b02c1 ;k__bacteria;p__actinobacteria;c__actinobacteria;o__actinomycetales;f__micrococcaceae;g__rothia;s__rothia mucilaginosa;superkingdom__bacteria;subclass actinobacteridae;suborder__micrococcineae	97.6689976689977	0	729.847299834083	0	0	0	0	0	0	0	1	0	0	0	0	0	0	0	0	0	0	1	0	0	0	0	0	0	0	0	0	0	0	0	0	0	0	0	0	0	0	0	0	24	0	0	0	0
OTU_1223	alistipes senegalensis jc50 ;k__bacteria;p__bacteroidetes;c__bacteroidia;o__bacteroidales;f__rikenellaceae;g__alistipes;s__alistipes senegalensis;superkingdom__bacteria;superphylum__bacteroidetes/chlorobi group	96.8397291196388	0	737.060775038528	0	0	0	7	0	0	0	0	0	0	0	0	0	0	0	4	0	0	0	0	0	0	0	0	0	0	0	0	0	0	0	0	0	0	0	0	0	0	0	0	0	0	0	0	0
OTU_1226	acvb02000014.1 leptotrichia hofstadii str. f0254 ;k__bacteria;p__fusobacteria;c__fusobacteriia;o__fusobacteriales;f__leptotrichiaceae;g__leptotrichia;s__leptotrichia hofstadii;superkingdom__bacteria	99.7652582159624	0	764.111307055196	0	0	0	0	0	0	0	0	0	0	0	0	0	0	0	0	0	0	0	0	0	0	0	0	0	0	0	0	0	0	0	0	0	0	0	0	0	0	0	0	0	0	0	0	0
OTU_1227	psychrobacter sp. mjmg7.7 ;k__bacteria;p__proteobacteria;c__gammaproteobacteria;o__pseudomonadales;f__moraxellaceae;g__psychrobacter;s__psychrobacter sp.;superkingdom__bacteria	95.8810068649886	0	708.206874220749	0	0	0	0	0	1	0	0	0	0	0	0	0	0	0	0	0	0	59	0	0	0	0	0	0	0	0	0	0	0	0	0	0	0	0	0	0	0	0	0	0	0	0	0	0
OTU_1228	eu766392.1 pervasive effects antibiotic on human gut microbiota deep sequencing fecal clone b5_636 ;k__bacteria;p__bacteroidetes;c__bacteroidia;o__bacteroidales;f__bacteroidaceae;g__bacteroides;s__bacteroides eggerthii;superkingdom__bacteria;superphylum__bacteroidetes/chlorobi group	99.548532731377	0	791.161839071864	0	0	0	0	0	0	0	0	0	0	0	1	0	0	0	2	0	0	0	0	0	0	0	0	0	0	0	0	0	0	0	0	0	0	0	0	0	0	0	0	0	0	0	0	0
OTU_1229	eu009196.1 shigella sonnei str. fbd022 ;k__bacteria;p__proteobacteria;c__gammaproteobacteria;o__enterobacteriales;f__enterobacteriaceae;g__shigella;s__shigella sonnei;superkingdom__bacteria	96.5357967667437	0	710.01024302186	2	7	0	0	0	9	0	0	0	0	0	0	0	1	1	2	3	2	0	0	0	0	0	6	0	1	0	0	7	6	2	0	0	10	0	0	0	0	0	0	0	0	0	1	8
OTU_1231	dq326549.1 metagenomic gut microbiome healthy human stool clone c716 ;k__bacteria;p__firmicutes;c__bacilli;o__lactobacillales;f__lactobacillaceae;g__lactobacillus;s__lactobacillus ruminis;superkingdom__bacteria	99.7767857142857	0	803.785420679643	0	0	0	0	0	0	0	0	0	0	0	0	0	0	0	0	0	0	0	0	0	0	0	0	0	0	0	0	0	0	0	0	0	0	0	0	0	0	0	0	0	0	0	0	0
OTU_1233	uncultured streptococcus sp. ;k__bacteria;p__firmicutes;c__bacilli;o__lactobacillales;f__streptococcaceae;g__streptococcus;s__streptococcus spp.;superkingdom__bacteria	97.7678571428571	0	764.111307055196	0	0	0	1	0	1	0	1	0	0	1	0	0	1	0	0	1	2	0	1	0	0	0	10	2	0	0	0	0	0	227	0	0	24	1	0	0	0	0	0	6	0	0	1	1
OTU_1234	dialister sp. s7msr5 ;k__bacteria;p__firmicutes;c__negativicutes;o__selenomonadales;f__veillonellaceae;g__dialister;s__dialister sp.;superkingdom__bacteria	97.0982142857143	0	749.684356646306	0	0	0	0	0	0	1	0	0	0	0	0	1	0	0	1	0	0	0	0	0	0	0	0	0	0	0	1	0	0	0	0	0	0	0	0	3	0	0	0	0	0	0	4	2
OTU_1235	prevotella bivia ;k__bacteria;p__bacteroidetes;c__bacteroidia;o__bacteroidales;f__prevotellaceae;g__prevotella;s__prevotella bivia;superkingdom__bacteria;superphylum__bacteroidetes/chlorobi group	90.3153153153153	1.29735455516189e-169	600.004746154077	0	0	0	1	0	0	0	0	0	0	0	0	0	0	0	0	0	0	0	0	0	0	0	0	0	0	0	0	0	0	0	0	0	0	0	0	0	0	0	0	0	0	0	0	0
OTU_1236	eu009196.1 shigella sonnei str. fbd022 ;k__bacteria;p__proteobacteria;c__gammaproteobacteria;o__enterobacteriales;f__enterobacteriaceae;g__shigella;s__shigella sonnei;superkingdom__bacteria	99.7416020671835	0	693.779923811859	0	0	0	1	0	0	0	0	0	0	0	0	0	0	0	0	0	0	0	0	1	0	0	0	0	0	0	0	0	0	0	0	0	0	0	0	1	1	0	0	0	0	0	0	0
OTU_1238	sporobacterium sp. wal 1855d ;k__bacteria;p__firmicutes;c__clostridia;o__clostridiales;f__lachnospiraceae;g__sporobacterium;s__sporobacterium sp.;superkingdom__bacteria	95.9810874704492	0	688.369817408525	0	0	0	4	0	1	3	0	0	0	0	0	2	0	0	0	0	0	2	0	0	0	0	0	0	0	0	0	0	0	0	0	0	0	0	0	5	0	0	0	0	0	0	0	0
OTU_1239	streptococcus agalactiae ;k__bacteria;p__firmicutes;c__bacilli;o__lactobacillales;f__streptococcaceae;g__streptococcus;s__streptococcus agalactiae;superkingdom__bacteria	96.9339622641509	0	708.206874220749	0	0	0	2	0	0	0	0	0	0	0	0	0	0	1	0	0	2	1	0	0	1	0	0	0	5	0	0	0	0	1	0	0	0	0	0	0	0	0	0	0	0	0	0	0
OTU_1242	ay958996.1 microbes on human vaginal epithelium clone rrna223 ;k__bacteria;p__firmicutes;c__bacilli;o__lactobacillales;f__lactobacillaceae;g__lactobacillus;s__lactobacillus crispatus;superkingdom__bacteria	94.2477876106195	0	695.58329261297	0	0	0	0	0	0	0	0	0	0	0	0	0	0	0	0	0	0	0	0	0	0	0	0	0	0	0	0	0	0	0	0	0	0	0	0	0	0	0	0	0	0	0	0	0
OTU_1243	succiniclasticum ruminis ;k__bacteria;p__firmicutes;c__negativicutes;o__selenomonadales;f__acidaminococcaceae;g__succiniclasticum;s__succiniclasticum ruminis;superkingdom__bacteria	92.8571428571429	0	661.319285391857	0	0	0	0	0	0	0	0	0	0	0	0	0	0	0	0	0	0	0	0	0	0	0	0	0	0	0	0	0	0	0	0	0	0	0	0	0	0	0	0	0	0	0	0	0
OTU_1245	paraprevotella xylaniphila ;k__bacteria;p__bacteroidetes;c__bacteroidia;o__bacteroidales;f__prevotellaceae;g__paraprevotella;s__paraprevotella xylaniphila;superkingdom__bacteria;superphylum__bacteroidetes/chlorobi group	100	0	796.571945475198	0	0	0	0	0	0	0	0	0	0	0	0	0	0	0	0	0	0	0	0	1	0	0	0	0	0	0	0	0	0	0	0	0	0	0	0	0	0	0	0	0	0	0	0	0
OTU_1246	gu470899.1 streptococcus cristatus str. f0329 ;k__bacteria;p__firmicutes;c__bacilli;o__lactobacillales;f__streptococcaceae;g__streptococcus;s__streptococcus cristatus;superkingdom__bacteria	97.5446428571429	0	756.897831850751	4	0	0	0	0	0	0	0	0	2	0	0	1	0	0	0	0	0	0	0	1	3	0	48	0	0	0	0	0	0	95	0	0	14	0	0	0	0	1	0	6	0	1	0	0
OTU_1247	gardnerella vaginalis ;k__bacteria;p__actinobacteria;c__actinobacteria;o__bifidobacteriales;f__bifidobacteriaceae;g__gardnerella;s__gardnerella vaginalis;superkingdom__bacteria;subclass actinobacteridae	95.5813953488372	0	690.173186209637	0	0	0	0	0	0	0	0	1	0	0	0	0	0	2	0	24	1	1	0	0	0	0	19	0	7	1	1	9	1	0	0	0	2	0	0	0	0	3	0	1	0	0	0	0
OTU_1248	ay323522.1 prevotella oralis str. atcc 33269 ;k__bacteria;p__bacteroidetes;c__bacteroidia;o__bacteroidales;f__prevotellaceae;g__prevotella;s__prevotella oralis;superkingdom__bacteria;superphylum__bacteroidetes/chlorobi group	99.548532731377	0	791.161839071864	0	0	0	0	0	0	0	0	0	0	0	0	0	0	0	0	0	0	0	0	0	0	0	0	0	0	0	0	0	0	0	0	0	0	0	0	0	0	0	0	0	0	0	0	0
OTU_1251	ef436432.1 library_based ruminal water buffalo (bubalus bubalis) rumen fluid clone brc146 ;k__bacteria;p__firmicutes;c__clostridia;o__clostridiales;f__ruminococcaceae;g__ruminococcus;s__ruminococcus flavefaciens;superkingdom__bacteria	95.0471698113208	0	666.729391795191	0	0	0	0	0	0	0	0	0	0	0	0	0	1	0	1	0	0	0	0	0	0	0	0	0	0	0	0	2	0	0	0	0	0	0	0	0	0	0	0	0	0	0	0	0
OTU_1252	bacteroides sp. baku_33 ;k__bacteria;p__bacteroidetes;c__bacteroidia;o__bacteroidales;f__bacteroidaceae;g__bacteroides;s__bacteroides sp.;superkingdom__bacteria;superphylum__bacteroidetes/chlorobi group	99.2957746478873	0	755.09446304964	0	0	0	0	1	0	0	0	0	0	0	0	0	0	0	0	0	0	0	0	0	0	0	0	10	0	0	0	0	0	0	0	0	0	0	0	0	0	0	0	0	0	0	0	0
OTU_1256	clostridium neopropionicum ;k__bacteria;p__firmicutes;c__clostridia;o__clostridiales;f__lachnospiraceae;g__tyzzerella;s__clostridium neopropionicum;superkingdom__bacteria	96.4871194379391	0	695.58329261297	0	0	0	0	0	0	0	0	0	0	0	0	0	0	0	0	0	0	0	0	0	0	0	0	0	0	0	0	1	0	0	0	0	0	0	0	0	0	0	0	0	0	0	0	0
OTU_1258	planococcus sp. b_npyg7 ;k__bacteria;p__firmicutes;c__bacilli;o__bacillales;f__planococcaceae;g__planococcus;s__planococcus sp.;superkingdom__bacteria	82.9268292682927	0.0614431035874747	42.7637866107143	0	0	0	0	0	0	0	0	0	0	0	0	0	0	0	0	0	0	0	0	0	0	0	0	0	0	0	0	0	0	0	0	0	0	0	0	0	0	0	0	6	0	0	0	0
OTU_1259	dermacoccus sp. 76h2a ;k__bacteria;p__actinobacteria;c__actinobacteria;o__actinomycetales;f__dermacoccaceae;g__dermacoccus;s__dermacoccus sp.;superkingdom__bacteria;subclass actinobacteridae;suborder__micrococcineae	99.7663551401869	0	767.718044657419	0	0	0	0	0	0	0	0	0	0	0	0	0	0	0	0	0	0	10	0	0	0	0	0	0	0	0	0	0	0	0	0	0	0	0	0	0	0	0	0	0	0	0	0	0
OTU_1266	uncultured clostridium sp. ;k__bacteria;p__firmicutes;c__clostridia;o__clostridiales;f__clostridiaceae;g__clostridium;s__clostridium spp.;superkingdom__bacteria	88.2629107981221	1.24177030478583e-150	536.886838115184	0	0	0	0	0	0	0	0	0	0	0	0	0	0	0	0	0	0	0	0	0	0	0	0	0	0	0	0	0	0	0	0	0	0	0	0	0	0	0	0	0	0	0	0	0
OTU_1267	nr_026151.1 clostridium colinum str. dsm 6011 ;k__bacteria;p__firmicutes;c__clostridia;o__clostridiales;f__lachnospiraceae;g__tyzzerella;s__clostridium colinum;superkingdom__bacteria	95.7746478873239	0	688.369817408525	0	0	0	0	0	0	0	0	0	0	0	0	0	0	0	0	0	0	0	0	0	0	0	0	0	0	0	0	0	0	0	0	0	0	0	0	0	0	0	0	0	0	0	0	0
OTU_1270	uncultured streptococcus sp. ;k__bacteria;p__firmicutes;c__bacilli;o__lactobacillales;f__streptococcaceae;g__streptococcus;s__streptococcus spp.;superkingdom__bacteria	97.5336322869955	0	756.897831850751	0	0	0	0	0	0	0	0	0	0	0	0	0	0	0	0	0	0	0	1	0	0	0	11	0	0	0	0	0	0	134	0	0	0	0	0	0	0	0	0	0	0	0	1	0
OTU_1271	uncultured enterobacter sp. ;k__bacteria;p__proteobacteria;c__gammaproteobacteria;o__enterobacteriales;f__enterobacteriaceae;g__enterobacter;s__enterobacter spp.;superkingdom__bacteria	87.3333333333333	3.07601775441352e-152	542.296944518518	0	0	0	15	0	0	0	0	0	0	0	0	0	0	0	0	0	0	0	0	0	0	0	0	0	0	0	0	0	0	0	0	0	0	0	0	0	0	0	0	0	0	0	0	0
OTU_1272	butyricimonas sp. gd2 ;k__bacteria;p__bacteroidetes;c__bacteroidia;o__bacteroidales;f__porphyromonadaceae;g__butyricimonas;s__butyricimonas sp.;superkingdom__bacteria;superphylum__bacteroidetes/chlorobi group	98.6425339366516	0	771.324782259641	0	0	0	0	0	0	0	0	0	0	0	0	0	0	0	0	0	0	0	0	0	0	0	0	1	0	0	0	0	0	0	0	0	0	0	0	0	0	0	0	0	0	0	0	3
OTU_1274	eu768331.1 pervasive effects antibiotic on human gut microbiota deep sequencing fecal clone c5_469 ;k__bacteria;p__firmicutes;c__clostridia;o__clostridiales;f__ruminococcaceae;g__oscillospira;s__oscillospira spp.;superkingdom__bacteria	99.5294117647059	0	758.701200651862	0	0	0	0	0	0	0	0	0	0	0	0	0	0	0	0	0	0	0	0	0	0	0	0	0	0	0	0	0	0	0	0	0	0	0	0	0	0	0	0	0	0	0	0	0
OTU_1275	lactobacillus helveticus ;k__bacteria;p__firmicutes;c__bacilli;o__lactobacillales;f__lactobacillaceae;g__lactobacillus;s__lactobacillus helveticus;superkingdom__bacteria	100	1.36889290957409e-095	352.943220401841	0	0	0	0	0	0	0	0	0	0	0	0	0	0	0	0	0	0	1	0	0	0	0	0	0	0	0	0	0	0	0	0	0	0	0	0	0	0	0	0	0	0	0	0	0
OTU_1276	clostridium sp. enrichment culture clone 06_1235251_89 ;k__bacteria;p__firmicutes;c__clostridia;o__clostridiales;f__clostridiaceae;g__clostridium;s__clostridium sp.;superkingdom__bacteria	94.3661971830986	0	661.319285391857	0	0	0	0	0	0	0	0	0	0	0	0	0	0	0	1	0	0	0	0	0	0	0	0	0	0	0	0	0	0	0	0	0	0	0	0	0	0	0	0	0	0	0	0	0
OTU_1283	sphingomonas sp. jd1 ;k__bacteria;p__proteobacteria;c__alphaproteobacteria;o__sphingomonadales;f__sphingomonadaceae;g__sphingomonas;s__sphingomonas sp.;superkingdom__bacteria	99.5249406175772	0	751.487725447418	0	0	0	0	0	0	0	0	0	0	0	0	0	0	0	0	0	0	0	0	0	0	0	0	0	0	0	0	0	0	0	0	0	0	0	1	0	0	0	0	2	0	0	0	0
OTU_1285	ay959034.1 microbes on human vaginal epithelium clone rrna261 ;k__bacteria;p__actinobacteria;c__actinobacteria;o__bifidobacteriales;f__bifidobacteriaceae;g__gardnerella;s__gardnerella vaginalis;superkingdom__bacteria;subclass actinobacteridae	97.3871733966746	0	710.01024302186	1	0	0	1	0	0	0	0	0	0	0	0	0	0	0	0	46	0	0	0	0	0	0	19	6	12	13	2	0	0	0	0	13	0	0	0	0	0	1	0	1	0	50	0	0
OTU_1286	dq189256.1 acinetobacter sp. l ;k__bacteria;p__proteobacteria;c__gammaproteobacteria;o__pseudomonadales;f__moraxellaceae;g__acinetobacter;s__acinetobacter johnsonii;superkingdom__bacteria	97.1046770601336	0	751.487725447418	0	0	0	0	0	0	0	0	0	0	0	0	0	0	0	0	0	0	2	0	0	0	0	0	0	0	0	0	0	0	0	0	0	0	0	0	0	0	0	0	0	0	0	0	0
OTU_1287	friedmanniella sp. axs11 ;k__bacteria;p__actinobacteria;c__actinobacteria;o__actinomycetales;f__nocardioidaceae;g__friedmanniella;s__friedmanniella sp.;superkingdom__bacteria;subclass actinobacteridae;suborder__propionibacterineae	99.2990654205608	0	758.701200651862	0	0	0	0	0	0	0	0	0	0	0	0	0	0	0	0	0	0	0	0	0	0	0	0	0	0	0	0	0	0	0	0	0	0	0	0	0	0	0	0	0	0	0	0	0
OTU_1288	eu768389.1 pervasive effects antibiotic on human gut microbiota deep sequencing fecal clone c5_048 ;k__bacteria;p__bacteroidetes;c__bacteroidia;o__bacteroidales;f__porphyromonadaceae;g__parabacteroides;s__parabacteroides distasonis;superkingdom__bacteria;superphylum__bacteroidetes/chlorobi group	97.9683972911964	0	755.09446304964	0	0	0	0	0	0	0	0	0	0	0	0	0	0	0	0	0	0	0	0	1	0	0	0	0	0	0	0	0	0	2	0	0	0	0	0	0	0	0	0	0	0	0	0	0
OTU_1289	parasporobacterium paucivorans ;k__bacteria;p__firmicutes;c__clostridia;o__clostridiales;f__lachnospiraceae;g__parasporobacterium;s__parasporobacterium paucivorans;superkingdom__bacteria	95.7446808510638	0	682.959711005192	0	0	0	0	0	0	0	0	0	0	0	0	0	0	0	0	0	0	0	0	2	0	0	0	0	0	0	0	0	0	0	0	0	0	0	0	0	0	0	0	0	0	0	0	0
OTU_1290	oscillibacter sp. g2 ;k__bacteria;p__firmicutes;c__clostridia;o__clostridiales;f__oscillospiraceae;g__oscillibacter;s__oscillibacter sp.;superkingdom__bacteria	98.5882352941176	0	744.274250242973	0	0	0	0	0	0	0	0	0	0	0	0	0	0	0	0	0	0	0	0	0	0	0	0	4	0	0	0	0	0	0	0	0	0	0	0	0	0	0	0	0	0	0	0	0
OTU_1291	gq101558.1 topographical and temporal human skin microbiome skin umbilicus clone nbw496e05c1 ;k__bacteria;p__firmicutes;c__clostridia;o__clostridiales;f__peptoniphilaceae;g__peptoniphilus;s__peptoniphilus asaccharolyticus;superkingdom__bacteria	96.1352657004831	0	672.139498198525	0	0	0	0	0	0	0	0	0	0	1	0	0	0	0	0	1	0	3	0	0	0	0	0	0	0	0	0	0	0	0	0	0	0	0	0	0	0	0	0	0	0	0	0	0
OTU_1294	paraprevotella clara ;k__bacteria;p__bacteroidetes;c__bacteroidia;o__bacteroidales;f__prevotellaceae;g__paraprevotella;s__paraprevotella clara;superkingdom__bacteria;superphylum__bacteroidetes/chlorobi group	99.3055555555556	0	765.914675856307	0	0	0	3	0	0	0	0	0	0	0	0	0	0	0	0	0	0	0	0	0	0	0	0	0	0	0	0	0	0	0	0	0	0	0	0	0	0	0	0	0	0	0	0	0
OTU_1296	fj749434.1 lactobacillus helveticus str. imau50033 ;k__bacteria;p__firmicutes;c__bacilli;o__lactobacillales;f__lactobacillaceae;g__lactobacillus;s__lactobacillus helveticus;superkingdom__bacteria	89.9553571428571	1.60558983734118e-174	616.235065364077	1	0	0	0	0	0	1	2	0	0	0	0	0	0	0	0	0	0	0	0	0	0	0	0	0	0	0	1	0	0	0	0	0	0	0	0	1	0	0	0	1	0	0	1	0
OTU_1297	uncultured eggerthella sp. ;k__bacteria;p__actinobacteria;c__actinobacteria;o__coriobacteriales;f__coriobacteriaceae;g__eggerthella;s__eggerthella spp.;superkingdom__bacteria;subclass coriobacteridae;suborder__coriobacterineae	96.3592233009709	0	675.746235800747	0	0	0	0	0	0	0	0	0	0	0	0	0	0	0	0	0	0	0	0	0	0	0	0	0	0	0	0	0	0	0	0	0	1	0	0	0	0	0	0	0	0	5	0	0
OTU_1301	gq002186.1 topographical and temporal human skin microbiome skin axillary vault clone nbu168f03c1 ;k__bacteria;p__firmicutes;c__bacilli;o__bacillales;f__staphylococcaceae;g__staphylococcus;s__staphylococcus aureus;superkingdom__bacteria	97.9357798165138	0	742.470881441862	2	6	1	2	0	8	1	5	2	2	3	5	252	174	8	2	12	1004	10	1	1	101	5	6	26	8	4	0	6	5	3	0	9	7	0	2	6	0	31	5	1	4	3	25	50
OTU_1302	uncultured porphyromonas sp. ;k__bacteria;p__bacteroidetes;c__bacteroidia;o__bacteroidales;f__porphyromonadaceae;g__porphyromonas;s__porphyromonas spp.;superkingdom__bacteria;superphylum__bacteroidetes/chlorobi group	99.5454545454545	0	785.751732668531	0	0	0	0	0	0	0	0	0	0	0	0	0	0	0	0	0	0	3	0	0	0	0	0	0	0	0	0	0	0	0	0	0	0	0	0	0	0	0	0	0	0	0	0	0
OTU_1306	uncultured eubacterium sp. ;k__bacteria;p__firmicutes;c__clostridia;o__clostridiales;f__eubacteriaceae;g__eubacterium;s__eubacterium spp.;superkingdom__bacteria	83.4146341463415	7.91375762829891e-115	417.864497241845	0	0	0	0	0	0	0	0	0	0	18	0	0	12	0	0	0	0	0	0	1	0	0	0	0	0	0	0	0	1	0	0	0	0	0	0	0	0	0	1	0	0	1	0	0
OTU_1307	uncultured streptococcus sp. ;k__bacteria;p__firmicutes;c__bacilli;o__lactobacillales;f__streptococcaceae;g__streptococcus;s__streptococcus spp.;superkingdom__bacteria	96.8036529680365	0	724.43719343075	0	0	0	0	0	0	0	0	0	1	0	0	0	0	0	0	0	2	0	0	0	0	0	2	1	0	0	0	0	0	92	0	0	9	0	0	0	0	0	0	3	0	0	1	0
OTU_1310	fm874143.1 occupant source house mattress dust clone mc02c02 ;k__bacteria;p__firmicutes;c__bacilli;o__lactobacillales;f__lactobacillaceae;g__lactobacillus;s__lactobacillus jensenii;superkingdom__bacteria	96.4285714285714	0	737.060775038528	19	5	2	1	136	8	2	3	4	26	13	5	37	26	6	50	0	6	7	2	2	17	7	2	1	2	5	9	3	0	15	0	0	1	116	70	6	108	11	3	8	4	21	1	3
OTU_1325	eubacterium coprostanoligenes ;k__bacteria;p__firmicutes;c__clostridia;o__clostridiales;f__eubacteriaceae;g__eubacterium;s__eubacterium coprostanoligenes;superkingdom__bacteria	92.2352941176471	5.63265132001638e-174	614.431696562966	0	0	0	0	0	0	0	0	0	0	0	0	0	0	0	0	0	0	0	0	0	0	0	0	0	0	0	0	0	0	0	0	0	0	0	0	0	0	0	0	0	0	0	0	0
OTU_1327	epulopiscium sp. n.l._1_clone_5 ;k__bacteria;p__firmicutes;c__clostridia;o__clostridiales;f__clostridiales;g__epulopiscium;s__epulopiscium sp.;superkingdom__bacteria	94.5882352941177	0	663.122654192969	0	0	0	0	0	0	0	0	0	0	0	0	0	0	0	0	0	0	0	0	0	0	0	0	0	0	0	0	0	0	0	0	0	0	0	0	0	0	0	0	0	0	0	0	0
OTU_1328	peptoniphilus sp. oral taxon 375 ;k__bacteria;p__firmicutes;c__clostridia;o__clostridiales;f__peptoniphilaceae;g__peptoniphilus;s__peptoniphilus sp.;superkingdom__bacteria	95.9715639810427	0	684.763079806303	0	0	0	0	0	0	0	0	0	0	0	1	0	0	0	1	2	0	0	0	1	0	0	0	0	0	0	0	0	0	0	0	0	0	0	0	8	0	0	0	0	0	0	0	1
OTU_1330	anaerococcus murdochii ;k__bacteria;p__firmicutes;c__clostridia;o__clostridiales;f__peptoniphilaceae;g__anaerococcus;s__anaerococcus murdochii;superkingdom__bacteria	95.4869358669834	0	673.942866999636	0	0	0	2	0	0	0	0	0	0	0	0	0	1	1	1	0	0	0	0	0	0	0	0	0	0	0	0	0	0	0	0	0	0	0	0	2	0	0	0	0	0	0	0	0
OTU_1331	gq101558.1 topographical and temporal human skin microbiome skin umbilicus clone nbw496e05c1 ;k__bacteria;p__firmicutes;c__clostridia;o__clostridiales;f__peptoniphilaceae;g__peptoniphilus;s__peptoniphilus asaccharolyticus;superkingdom__bacteria	96.9267139479905	0	704.600136618526	0	0	0	0	0	0	0	0	0	0	0	0	0	0	0	0	0	0	0	0	0	0	0	0	0	0	0	0	0	0	0	0	0	0	0	0	1	0	0	0	0	0	0	0	0
OTU_1332	ef509195.1 loss during antibiotic treatment 1 intubated patients colonized pseudomonas aeruginosa endotracheal aspirate clone p3d1_666 ;k__bacteria;p__bacteroidetes;c__bacteroidia;o__bacteroidales;f__prevotellaceae;g__alloprevotella;s__prevotella tannerae;superkingdom__bacteria;superphylum__bacteroidetes/chlorobi group	99.5495495495496	0	789.358470270753	0	0	0	0	0	0	0	0	0	0	0	0	0	0	0	0	0	0	0	0	0	0	0	0	0	0	0	0	0	0	0	0	0	0	0	0	1	0	0	0	0	0	0	0	0
OTU_1333	gq422749.1 anaerococcus tetradius str. f0127 ;k__bacteria;p__firmicutes;c__clostridia;o__clostridiales;f__peptoniphilaceae;g__anaerococcus;s__anaerococcus tetradius;superkingdom__bacteria	98.7012987012987	2.1387625740973e-070	269.988255550726	0	0	0	0	0	0	0	0	0	0	1	1	0	2	0	0	0	0	0	0	0	0	0	0	0	0	0	0	0	0	0	0	0	0	0	0	3	1	0	0	0	0	0	0	0
OTU_1342	oribacterium sp. oral taxon 108 ;k__bacteria;p__firmicutes;c__clostridia;o__clostridiales;f__lachnospiraceae;g__oribacterium;s__oribacterium sp.;superkingdom__bacteria	99.290780141844	0	749.684356646306	0	0	0	0	0	0	0	0	0	0	0	0	0	0	0	0	0	0	0	0	0	0	0	1	0	0	0	0	0	0	0	0	0	0	0	0	0	0	0	0	0	0	0	0	0
OTU_1343	halospirulina sp. ef17(2012) ;k__bacteria;p__cyanobacteria;c__cyanobacteria;o__oscillatoriales;f__oscillatoriales;g__halospirulina;s__halospirulina sp.;superkingdom__bacteria;subclass oscillatoriophycideae	95.0354609929078	0	668.532760596302	0	0	0	0	0	0	0	0	0	0	0	0	0	0	0	0	0	0	0	0	0	0	0	0	0	0	0	0	0	0	0	0	0	0	0	0	0	0	0	0	0	0	0	0	0
OTU_1352	gq075154.1 topographical and temporal human skin microbiome skin inguinal crease clone nbw168h02c1 ;k__bacteria;p__firmicutes;c__bacilli;o__lactobacillales;f__lactobacillaceae;g__lactobacillus;s__lactobacillus crispatus;superkingdom__bacteria	95.9821428571429	0	728.044	1	1	1	0	2	2	1	20	9	0	1	1	1	0	1	1	1	2	27	2	1	7	12	0	4	0	0	5	0	0	0	2	0	1	0	1	5	1	0	4	7	0	0	9	2
OTU_1353	gq046464.1 topographical and temporal human skin microbiome skin volar forearm clone nbw999f10c1 ;k__bacteria;p__firmicutes;c__bacilli;o__bacillales;f__staphylococcaceae;g__staphylococcus;s__staphylococcus hominis;superkingdom__bacteria	97.4358974358974	0	724.437	1	0	0	0	0	1	0	3	5	8	0	0	0	1	71	1	0	4	8	0	0	25	2	0	1	0	0	2	0	0	39	0	0	1	0	0	1	1	2	0	1	0	0	1	0
OTU_1359	uncultured prevotella sp. ;k__bacteria;p__bacteroidetes;c__bacteroidia;o__bacteroidales;f__prevotellaceae;g__prevotella;s__prevotella spp.;superkingdom__bacteria;superphylum__bacteroidetes/chlorobi group	92.5507900677201	0	650.499	0	0	0	0	0	0	0	0	0	0	0	0	0	0	0	0	0	0	0	0	0	0	0	0	0	0	0	0	0	0	0	0	0	0	0	0	1	0	0	0	0	0	0	0	0
OTU_1361	ay033434.1 clostridium lactatifermentans str. g17 ;k__bacteria;p__firmicutes;c__clostridia;o__clostridiales;f__lachnospiraceae;g__tyzzerella;s__clostridium lactatifermentans;superkingdom__bacteria	99.5305164319249	0	760.505	0	0	0	0	0	0	0	0	0	0	0	0	0	0	0	0	0	0	0	0	0	0	0	0	0	0	0	0	0	0	0	0	0	0	0	0	1	0	0	0	0	0	0	0	0
OTU_1362	uncultured anaeromyxobacter sp. ;k__bacteria;p__proteobacteria;c__deltaproteobacteria;o__myxococcales;f__anaeromyxobacteraceae;g__anaeromyxobacter;s__anaeromyxobacter spp.;superkingdom__bacteria;subphylum__delta/epsilon subdivisions;suborder__cystobacterineae	87.1111111111111	8.87665e-153	544.1	0	0	0	0	0	0	0	0	0	0	0	0	0	0	0	0	0	0	0	0	0	0	0	0	0	0	0	0	0	0	0	0	0	0	0	0	0	0	0	0	0	0	0	0	0
OTU_1364	gq009266.1 topographical and temporal human skin microbiome skin popliteal fossa clone nbw829c12c1 ;k__bacteria;p__firmicutes;c__bacilli;o__lactobacillales;f__lactobacillaceae;g__lactobacillus;s__lactobacillus jensenii;superkingdom__bacteria	97.085201793722	0	746.078	0	0	0	3	0	0	0	0	0	0	0	0	0	0	0	0	0	0	1	0	0	0	0	0	0	12	0	0	0	0	0	0	0	0	0	0	0	0	0	0	0	0	0	0	0
OTU_1365	lactobacillus iners ;k__bacteria;p__firmicutes;c__bacilli;o__lactobacillales;f__lactobacillaceae;g__lactobacillus;s__lactobacillus iners;superkingdom__bacteria	97.0982142857143	0	749.684	10	2	0	0	47	13	0	0	0	23	18	1	27	22	0	32	2	0	2	2	0	0	10	1	1	7	65	0	1	0	13	0	0	1	43	30	17	49	17	3	2	7	33	1	0
OTU_1366	gq032244.1 topographical and temporal human skin microbiome skin volar forearm clone nbw904c03c1 ;k__bacteria;p__firmicutes;c__bacilli;o__bacillales;f__staphylococcaceae;g__staphylococcus;s__staphylococcus hominis;superkingdom__bacteria	98.3796296296296	0	747.881	440	44	38	13	29	141	20	960	1838	884	41	75	174	399	1622	25	102	643	728	21	57	11389	2483	32	180	4	23	1514	65	163	1409	126	237	75	17	170	104	793	1495	97	143	6	13	337	30
OTU_1368	gq078717.1 topographical and temporal human skin microbiome skin toe web space clone nbw1172a07c1 ;k__bacteria;p__firmicutes;c__bacilli;o__lactobacillales;f__lactobacillaceae;g__lactobacillus;s__lactobacillus iners;superkingdom__bacteria	99.438202247191	8.35677e-85	316.876	0	0	0	0	0	0	0	0	0	0	0	0	0	0	0	0	0	0	0	0	0	0	0	0	0	0	0	0	0	0	0	0	0	0	0	0	0	2	0	0	0	0	0	0	0
OTU_1372	am055815.1 roseburia intestinalis str. xb6b4 ;k__bacteria;p__firmicutes;c__clostridia;o__clostridiales;f__lachnospiraceae;g__roseburia;s__roseburia intestinalis;superkingdom__bacteria	99.0588235294118	0	749.684	1	0	0	0	0	1	1	0	0	0	2	0	0	0	0	0	0	1	0	3	9	0	0	0	4	0	0	0	0	0	0	1	0	0	0	0	1	0	0	0	0	0	0	1	2
OTU_1376	escherichia coli ;k__bacteria;p__proteobacteria;c__gammaproteobacteria;o__enterobacteriales;f__enterobacteriaceae;g__escherichia;s__escherichia coli;superkingdom__bacteria	96.0176991150443	0	729.847	0	0	0	0	0	0	0	0	0	0	0	0	0	0	1	0	0	0	0	0	0	0	0	0	0	0	0	0	0	0	0	0	0	0	0	0	0	0	0	0	0	0	0	0	0
OTU_1378	gq384358.1 staphylococcus saprophyticus str. v ;k__bacteria;p__firmicutes;c__bacilli;o__bacillales;f__staphylococcaceae;g__staphylococcus;s__staphylococcus saprophyticus;superkingdom__bacteria	100	3.24273e-77	291.629	0	0	0	0	0	0	0	0	0	0	0	0	0	0	0	0	0	0	0	0	0	0	0	0	0	0	0	0	0	0	1	0	0	0	0	0	0	0	0	0	0	0	0	0	0
OTU_1379	uncultured campylobacter sp. ;k__bacteria;p__proteobacteria;c__epsilonproteobacteria;o__campylobacterales;f__campylobacteraceae;g__campylobacter;s__campylobacter spp.;superkingdom__bacteria;subphylum__delta/epsilon subdivisions	98.3412322274881	0	729.847	0	0	0	0	0	0	0	0	0	0	0	0	0	0	0	0	0	0	0	0	0	0	0	0	0	0	0	0	0	0	0	0	0	0	0	0	0	0	0	0	0	0	0	0	0
OTU_1381	prevotella bivia ;k__bacteria;p__bacteroidetes;c__bacteroidia;o__bacteroidales;f__prevotellaceae;g__prevotella;s__prevotella bivia;superkingdom__bacteria;superphylum__bacteroidetes/chlorobi group	99.1111111111111	6.79427796258285e-109	398.027440429622	0	0	0	0	0	0	0	1	0	0	0	0	0	0	0	0	0	0	0	0	0	0	0	0	0	0	0	0	0	0	0	0	0	0	0	0	0	0	0	0	0	0	0	0	0
OTU_1383	gq001293.1 topographical and temporal human skin microbiome skin axillary vault clone nbu171d02c1 ;k__bacteria;p__firmicutes;c__bacilli;o__bacillales;f__staphylococcaceae;g__staphylococcus;s__staphylococcus aureus;superkingdom__bacteria	97.3214285714286	0	755.09446304964	1	0	0	0	0	0	0	1	0	1	0	0	4	5	0	0	0	5	1	0	0	2	0	0	2	0	0	1	0	0	0	0	0	0	0	0	0	3	1	0	0	0	0	1	0
OTU_1384	gq895735.1 ralstonia pickettii str. dx_t3_01 ;k__bacteria;p__proteobacteria;c__betaproteobacteria;o__burkholderiales;f__burkholderiaceae;g__ralstonia;s__ralstonia pickettii;superkingdom__bacteria	99.7767857142857	0	803.785420679643	0	0	0	0	0	0	0	0	0	0	0	1	0	0	0	0	0	0	0	0	0	0	0	0	0	0	0	0	0	0	0	0	0	0	0	0	0	0	0	0	0	0	0	0	0
OTU_1386	gq057672.1 topographical and temporal human skin microbiome skin antecubital fossa clone nbw1067d09c1 ;k__bacteria;p__proteobacteria;c__epsilonproteobacteria;o__campylobacterales;f__campylobacteraceae;g__campylobacter;s__campylobacter concisus;superkingdom__bacteria;subphylum__delta/epsilon subdivisions	99.5283018867924	0	756.897831850751	0	0	0	0	0	0	0	0	0	0	0	0	0	0	0	0	0	0	0	0	0	0	0	0	0	0	0	0	0	0	0	0	0	0	0	0	0	0	0	0	0	0	0	0	0
OTU_1387	eubacterium ruminantium ;k__bacteria;p__firmicutes;c__clostridia;o__clostridiales;f__eubacteriaceae;g__eubacterium;s__eubacterium ruminantium;superkingdom__bacteria	97.3995271867612	0	713.616980624082	0	0	0	1	0	0	0	0	0	0	0	0	0	0	0	0	0	0	0	0	0	0	0	0	0	0	0	0	0	0	0	0	0	0	0	0	0	0	0	0	4	0	0	0	0
OTU_1388	eu644481.1 evidence cultivated uncultivated etiologic agents intra_amniotic infection and inflammation leading amniotic fluid preterm birth clone 301 ;k__bacteria;p__fusobacteria;c__fusobacteriia;o__fusobacteriales;f__leptotrichiaceae;g__sneathia;s__sneathia spp.;superkingdom__bacteria	92.0560747663551	5.63265132001638e-174	614.431696562966	0	0	0	10	0	0	0	0	0	0	0	0	0	0	0	0	0	0	0	0	0	0	0	0	0	0	0	0	0	0	0	0	0	0	0	0	0	0	0	0	0	0	0	0	0
OTU_1389	finegoldia magna ;k__bacteria;p__firmicutes;c__clostridia;o__clostridiales;f__peptoniphilaceae;g__finegoldia;s__finegoldia magna;superkingdom__bacteria	92.6713947990544	1.08183792262751e-176	623.448540568522	0	0	0	0	0	0	0	0	0	0	1	0	0	0	0	0	0	0	1	0	0	0	0	0	0	0	0	0	0	0	0	0	0	0	0	0	0	0	0	0	0	0	0	0	0
OTU_1392	nc_009513.1 lactobacillus reuteri f275 str. dsm 20016 ;k__bacteria;p__firmicutes;c__bacilli;o__lactobacillales;f__lactobacillaceae;g__lactobacillus;s__lactobacillus reuteri;superkingdom__bacteria	100	3.39866942508914e-087	325.892688385173	0	0	0	0	0	0	0	0	0	0	1	0	0	0	0	1	0	0	0	2	0	0	0	0	0	0	0	0	0	0	0	0	0	0	0	0	0	0	0	0	0	0	0	0	0
OTU_1394	uncultured paludibacter sp. ;k__bacteria;p__bacteroidetes;c__bacteroidia;o__bacteroidales;f__porphyromonadaceae;g__paludibacter;s__paludibacter spp.;superkingdom__bacteria;superphylum__bacteroidetes/chlorobi group	93.8967136150235	0	652.302441386301	0	0	0	0	0	0	0	0	0	0	7	0	0	0	0	0	0	0	0	0	0	0	0	0	0	0	0	0	0	0	0	0	0	0	0	0	0	0	0	0	0	0	0	0	0
OTU_1396	dq207361.1 sphingomonas sp. str. pf_i ;k__bacteria;p__proteobacteria;c__alphaproteobacteria;o__sphingomonadales;f__sphingomonadaceae;g__novosphingobium;s__novosphingobium spp.;superkingdom__bacteria	99.7635933806147	0	758.701200651862	0	0	0	0	0	0	0	0	0	0	0	0	0	0	0	0	0	0	3	0	0	0	0	0	0	0	0	0	0	0	0	0	0	0	0	0	0	0	0	0	5	0	0	0	0
OTU_1398	prevotella bivia ;k__bacteria;p__bacteroidetes;c__bacteroidia;o__bacteroidales;f__prevotellaceae;g__prevotella;s__prevotella bivia;superkingdom__bacteria;superphylum__bacteroidetes/chlorobi group	99.3265993265993	5.32234668715403e-148	527.869994109628	0	0	0	0	0	0	0	0	0	0	0	0	0	0	0	0	0	0	0	1	0	0	0	0	0	2	0	0	0	0	0	0	0	0	0	0	0	0	0	0	1	0	1	0	0
OTU_1399	ef025909.1 clostridium symbiosum str. 69 ;k__bacteria;p__firmicutes;c__clostridia;o__clostridiales;f__lachnospiraceae;g__lachnoclostridium;s__clostridium symbiosum;superkingdom__bacteria	99.5271867612293	0	755.09446304964	0	0	0	0	0	0	0	0	0	0	0	0	0	0	0	0	0	0	0	0	0	0	0	0	0	0	0	0	0	0	0	0	0	0	0	0	0	0	0	0	0	0	0	0	0
OTU_1401	d89329.1 bifidobacterium subtile str. jcm 7109 ;k__bacteria;p__actinobacteria;c__actinobacteria;o__bifidobacteriales;f__bifidobacteriaceae;g__bifidobacterium;s__bifidobacterium saeculare;superkingdom__bacteria;subclass actinobacteridae	99.5327102803738	0	764.111307055196	0	0	0	0	0	0	0	0	0	0	0	0	0	0	0	0	0	0	0	0	0	0	0	0	0	0	0	0	0	0	0	0	0	0	0	0	0	0	0	0	0	0	0	0	0
OTU_1402	uncultured staphylococcus sp. ;k__bacteria;p__firmicutes;c__bacilli;o__bacillales;f__staphylococcaceae;g__staphylococcus;s__staphylococcus spp.;superkingdom__bacteria	94.4196428571429	0	695.58329261297	0	0	0	0	0	0	0	0	0	2	0	0	0	0	0	0	0	0	0	0	0	0	0	0	0	0	0	0	0	1	0	0	0	0	0	0	0	0	0	0	0	0	0	0	0
OTU_1404	gq009105.1 topographical and temporal human skin microbiome skin buttock clone nbw827c02c1 ;k__bacteria;p__actinobacteria;c__actinobacteria;o__actinomycetales;f__corynebacteriaceae;g__corynebacterium;s__corynebacterium riegelii;superkingdom__bacteria;subclass actinobacteridae;suborder__corynebacterineae	96	0	690.173186209637	0	0	0	0	0	0	0	0	0	0	0	0	0	0	0	0	0	0	0	0	0	0	0	0	0	0	0	0	0	0	0	0	0	0	0	0	14	0	0	0	0	2	0	0	0
OTU_1406	sutterella sp. yit 12072 ;k__bacteria;p__proteobacteria;c__betaproteobacteria;o__burkholderiales;f__sutterellaceae;g__sutterella;s__sutterella sp.;superkingdom__bacteria	90.8482142857143	1.15083268810121e-176	623.448540568522	0	0	0	0	1	0	0	0	0	0	0	0	0	0	0	0	0	0	0	6	0	0	0	0	0	0	0	0	0	0	0	0	0	0	0	0	0	0	0	0	0	0	0	0	0
OTU_1409	acinetobacter calcoaceticus ;k__bacteria;p__proteobacteria;c__gammaproteobacteria;o__pseudomonadales;f__moraxellaceae;g__acinetobacter;s__acinetobacter calcoaceticus;superkingdom__bacteria;species group acinetobacter calcoaceticus/baumannii complex	95.9910913140312	0	729.847299834083	0	0	0	0	0	0	0	0	0	0	0	0	0	0	0	0	0	0	27	0	0	0	0	0	0	0	0	0	0	0	0	0	0	0	0	0	0	0	0	0	0	0	0	0	0
OTU_1410	uncultured leptotrichia sp. ;k__bacteria;p__fusobacteria;c__fusobacteriia;o__fusobacteriales;f__leptotrichiaceae;g__leptotrichia;s__leptotrichia spp.;superkingdom__bacteria	99.5305164319249	0	760.504569452974	0	0	0	0	0	0	0	0	0	0	0	0	0	0	0	0	0	0	0	0	0	0	0	1	0	0	0	0	0	0	0	0	0	0	0	0	0	0	0	0	0	0	0	0	0
OTU_1415	y17318.1 aerococcus christensenii str. ccug 28826 ;k__bacteria;p__firmicutes;c__bacilli;o__lactobacillales;f__aerococcaceae;g__aerococcus;s__aerococcus christensenii;superkingdom__bacteria	89.5089285714286	1.94413851968934e-167	592.791270949632	0	0	0	0	0	0	0	0	0	0	0	0	0	0	0	0	0	0	1	0	0	0	0	0	0	0	0	0	0	0	0	0	0	0	0	0	0	0	0	0	0	0	0	0	0
OTU_1416	ab306661.1 adlercreutzia equolifaciens str. fjc_b9 ;k__bacteria;p__actinobacteria;c__actinobacteria;o__coriobacteriales;f__coriobacteriaceae;g__adlercreutzia;s__adlercreutzia equolifaciens;superkingdom__bacteria;subclass coriobacteridae;suborder__coriobacterineae	92.7184466019418	2.31603932279198e-172	609.021590159633	0	0	0	8	0	0	0	0	0	0	0	0	0	0	0	0	0	0	0	0	0	0	0	0	0	0	0	0	0	0	0	0	0	0	0	0	0	0	0	0	0	0	0	0	0
OTU_1419	atopobium sp. hhrm1715 ;k__bacteria;p__actinobacteria;c__actinobacteria;o__coriobacteriales;f__coriobacteriaceae;g__atopobium;s__atopobium sp.;superkingdom__bacteria;subclass coriobacteridae;suborder__coriobacterineae	96.969696969697	0	711.813611822971	0	0	0	0	0	0	0	0	0	0	0	0	0	1	0	0	0	0	0	0	0	0	0	0	0	0	1	0	0	0	0	0	0	0	0	0	0	0	0	0	0	0	0	0	0
OTU_1422	dq797055.1 human fecal clone rl386_aao86d04 ;k__bacteria;p__bacteroidetes;c__bacteroidia;o__bacteroidales;f__prevotellaceae;g__prevotella;s__prevotella copri;superkingdom__bacteria;superphylum__bacteroidetes/chlorobi group	96.3882618510158	0	728.043931032972	0	0	0	0	0	0	0	0	0	0	0	0	0	0	0	0	0	0	0	0	0	0	0	0	0	0	0	0	0	0	0	0	0	0	0	0	0	0	0	0	0	0	0	0	0
OTU_1423	uncultured rhodococcus sp. ;k__bacteria;p__actinobacteria;c__actinobacteria;o__actinomycetales;f__nocardiaceae;g__rhodococcus;s__rhodococcus spp.;superkingdom__bacteria;subclass actinobacteridae;suborder__corynebacterineae	95.7244655581948	0	673.942866999636	0	0	0	0	0	0	0	0	0	0	0	0	0	1	0	1	0	0	1	0	0	0	0	0	0	0	0	0	0	0	0	0	0	0	0	0	0	0	0	0	0	0	0	0	2
OTU_1424	gq078717.1 topographical and temporal human skin microbiome skin toe web space clone nbw1172a07c1 ;k__bacteria;p__firmicutes;c__bacilli;o__lactobacillales;f__lactobacillaceae;g__lactobacillus;s__lactobacillus iners;superkingdom__bacteria	94.4444444444444	0	672.139498198525	0	0	0	0	2	0	0	1	0	7	4	0	3	4	0	6	0	0	0	3	1	0	0	0	2	0	7	0	0	0	1	0	0	0	4	1	4	4	0	1	0	2	3	0	0
OTU_1425	uncultured paludibacter sp. ;k__bacteria;p__bacteroidetes;c__bacteroidia;o__bacteroidales;f__porphyromonadaceae;g__paludibacter;s__paludibacter spp.;superkingdom__bacteria;superphylum__bacteroidetes/chlorobi group	96.2441314553991	0	697.386661414082	0	0	0	0	0	0	0	0	0	0	0	0	0	0	0	0	0	0	0	0	0	0	0	0	0	0	0	0	1	0	0	0	0	0	0	0	0	0	0	0	0	0	0	0	0
OTU_1427	uncultured mogibacterium sp. ;k__bacteria;p__firmicutes;c__clostridia;o__clostridiales;f__clostridiales family xiii. incertae sedis;g__mogibacterium;s__mogibacterium spp.;superkingdom__bacteria	99.0588235294118	0	749.684356646306	0	0	0	0	0	0	0	0	0	0	0	0	0	1	0	0	0	0	0	0	0	0	0	0	2	0	0	0	0	0	0	0	0	0	0	0	0	0	0	0	0	0	0	0	0
OTU_1431	eu722739.1 bacteroides thetaiotaomicron str. b15 ;k__bacteria;p__bacteroidetes;c__bacteroidia;o__bacteroidales;f__bacteroidaceae;g__bacteroides;s__bacteroides thetaiotaomicron;superkingdom__bacteria;superphylum__bacteroidetes/chlorobi group	97.4537037037037	0	729.847299834083	0	0	0	0	0	0	0	0	0	0	0	0	0	0	0	0	0	0	0	0	0	0	0	0	0	0	0	0	0	0	0	0	0	0	0	0	0	0	0	0	0	0	0	0	0
OTU_1432	streptococcus intermedius ;k__bacteria;p__firmicutes;c__bacilli;o__lactobacillales;f__streptococcaceae;g__streptococcus;s__streptococcus intermedius;superkingdom__bacteria;species group streptococcus anginosus group	97.0982142857143	0	749.684356646306	9	27	4	13	1	1	0	0	0	0	2	6	51	8	109	0	41	0	4	3	0	1	1	1	19	0	1	30	0	6	82	7	0	54	1	0	8	4	0	1	14	1	0	148	8
OTU_1434	ay836507.1 prevotella veroralis str. atcc 33779 ;k__bacteria;p__bacteroidetes;c__bacteroidia;o__bacteroidales;f__prevotellaceae;g__prevotella;s__prevotella veroralis;superkingdom__bacteria;superphylum__bacteroidetes/chlorobi group	97.0654627539503	0	740.66751264075	0	0	0	0	0	0	0	0	0	0	0	0	0	0	22	0	0	0	0	0	0	0	0	0	0	0	0	0	0	0	0	0	0	0	0	0	0	0	0	0	0	0	0	0	0
OTU_1435	escherichia coli ;k__bacteria;p__proteobacteria;c__gammaproteobacteria;o__enterobacteriales;f__enterobacteriaceae;g__escherichia;s__escherichia coli;superkingdom__bacteria	96.8468468468468	0	738.864143839639	1	7	0	0	0	4	0	0	2	0	0	0	0	1	1	0	2	9	0	0	0	4	0	2	1	0	0	0	7	5	1	0	0	5	1	0	0	0	0	0	0	0	0	0	5
OTU_1436	uncultured eubacterium sp. ;k__bacteria;p__firmicutes;c__clostridia;o__clostridiales;f__eubacteriaceae;g__eubacterium;s__eubacterium spp.;superkingdom__bacteria	85.0117096018735	1.23340410334011e-131	473.768930076292	0	0	0	0	0	0	0	0	0	0	0	0	0	0	0	0	0	0	0	0	0	0	0	0	0	0	0	0	0	0	0	0	0	0	0	0	0	0	0	0	0	0	0	0	0
OTU_1437	kushneria aurantia ;k__bacteria;p__proteobacteria;c__gammaproteobacteria;o__oceanospirillales;f__halomonadaceae;g__kushneria;s__kushneria aurantia;superkingdom__bacteria	85.5555555555556	5.208906696359e-143	511.639674899627	0	0	0	10	0	0	0	0	0	0	0	0	0	1	0	0	0	0	0	0	0	0	0	0	0	0	0	0	0	0	0	0	0	0	0	0	0	0	0	0	0	0	0	0	0
OTU_1438	ay958925.2 microbes on human vaginal epithelium clone rrna152 ;k__bacteria;p__actinobacteria;c__actinobacteria;o__bifidobacteriales;f__bifidobacteriaceae;g__gardnerella;s__gardnerella vaginalis;superkingdom__bacteria;subclass actinobacteridae	96.2790697674419	0	704.600136618526	0	0	0	0	0	0	0	0	0	0	0	0	0	0	0	0	0	0	0	0	0	0	0	0	0	0	0	1	1	0	0	0	0	0	0	0	0	0	0	0	0	0	0	0	0
OTU_1439	clostridium sp. enrichment culture clone vanctr97 ;k__bacteria;p__firmicutes;c__clostridia;o__clostridiales;f__clostridiaceae;g__clostridium;s__clostridium sp.;superkingdom__bacteria	89.8345153664303	7.29580763826325e-160	567.544107734075	0	0	0	0	0	0	0	0	0	0	0	0	0	0	0	1	0	0	0	0	0	0	0	0	0	0	0	0	1	0	0	0	0	0	0	0	0	0	0	0	4	0	0	0	3
OTU_1440	pseudomonas sp. tb23 ;k__bacteria;p__proteobacteria;c__gammaproteobacteria;o__pseudomonadales;f__pseudomonadaceae;g__pseudomonas;s__pseudomonas sp.;superkingdom__bacteria	95.7589285714286	0	720.830455828527	2	0	0	0	1	0	0	3	3	1	0	0	0	0	6	0	0	1	11	0	1	2	3	0	0	0	0	4	1	0	0	0	1	0	0	1	0	0	0	4	2	0	0	1	0
OTU_1441	gq107075.1 topographical and temporal human skin microbiome skin buttock clone nbw544d05c1 ;k__bacteria;p__firmicutes;c__bacilli;o__lactobacillales;f__streptococcaceae;g__streptococcus;s__streptococcus anginosus;superkingdom__bacteria;species group streptococcus anginosus group	97.5446428571429	0	758.701200651862	4	12	1	11	0	3	0	0	1	2	2	4	11	2	112	0	27	0	0	0	0	1	1	0	6	1	1	10	0	2	26	2	0	31	0	0	4	0	1	0	4	0	0	42	5
OTU_1443	gq009266.1 topographical and temporal human skin microbiome skin popliteal fossa clone nbw829c12c1 ;k__bacteria;p__firmicutes;c__bacilli;o__lactobacillales;f__lactobacillaceae;g__lactobacillus;s__lactobacillus jensenii;superkingdom__bacteria	97.4828375286041	0	738.864143839639	21	6	1	2	272	18	4	9	6	19	16	25	96	21	3	68	3	0	14	27	12	0	9	11	11	2	19	6	36	2	11	9	1	16	299	106	12	149	15	5	18	9	70	7	4
OTU_1444	fj167447.1 microbiology granular sludge under autotrophic mixotrophic and heterotrophic denitrification conditions denitrifying bioreactor clone r1b_10 ;k__bacteria;p__proteobacteria;c__betaproteobacteria;o__burkholderiales;f__alcaligenaceae;g__alcaligenes;s__alcaligenes faecalis;superkingdom__bacteria	99.3303571428571	0	791.161839071864	0	0	0	0	0	0	0	0	0	0	0	0	0	0	0	0	0	0	0	0	0	0	0	0	0	0	0	0	0	0	0	0	0	0	0	0	0	0	0	0	0	0	0	0	0
OTU_1445	escherichia coli ;k__bacteria;p__proteobacteria;c__gammaproteobacteria;o__enterobacteriales;f__enterobacteriaceae;g__escherichia;s__escherichia coli;superkingdom__bacteria	90.625	1.40200122725731e-175	619.8418029663	0	0	0	0	0	0	0	0	0	0	0	0	0	0	0	0	0	0	0	0	0	0	0	0	0	1	0	0	2	0	0	0	0	0	0	0	0	0	0	0	0	0	0	0	0
OTU_1446	af221119.1 mycoplasma spermatophilum ah159(t) ;k__bacteria;p__tenericutes;c__mollicutes;o__mycoplasmatales;f__mycoplasmataceae;g__mycoplasma;s__mycoplasma spermatophilum;superkingdom__bacteria	99.5555555555556	0	803.785420679643	0	0	0	0	0	0	0	0	0	0	0	0	0	0	0	0	0	0	0	0	0	0	0	0	0	0	0	0	0	0	0	0	0	0	0	0	0	0	0	0	0	0	0	0	0
OTU_1447	uncultured selenomonas sp. ;k__bacteria;p__firmicutes;c__negativicutes;o__selenomonadales;f__veillonellaceae;g__selenomonas;s__selenomonas spp.;superkingdom__bacteria	99.3318485523385	0	789.358470270753	0	0	0	0	0	0	0	0	0	0	0	0	0	0	0	0	0	0	0	0	0	0	0	0	0	0	0	0	0	0	0	0	0	0	0	0	0	0	0	0	0	0	0	0	0
OTU_1448	am697360.1 sequencing libraries indoor dust clone bf0002c057 ;k__bacteria;p__firmicutes;c__bacilli;o__lactobacillales;f__streptococcaceae;g__streptococcus;s__streptococcus agalactiae;superkingdom__bacteria	97.3214285714286	0	755.09446304964	8	4	110	1	0	4	1	4	2	2	2	69	2	3	3	1	6	68	1	2	0	3	3	1	3	2	1	7	2	23	7	7	65	36	3	3	2	2	1	4	1	1	0	1	2
OTU_1449	am696995.1 sequencing libraries indoor dust clone bf0001b021 ;k__bacteria;p__firmicutes;c__bacilli;o__lactobacillales;f__lactobacillaceae;g__lactobacillus;s__lactobacillus iners;superkingdom__bacteria	97.0982142857143	0	742.470881441862	2	1	0	0	4	0	0	0	0	4	5	0	4	13	0	10	0	0	3	0	0	0	1	0	0	2	8	0	0	0	3	0	0	0	16	12	0	2	8	0	0	4	1	0	0
OTU_1450	uncultured clostridium sp. ;k__bacteria;p__firmicutes;c__clostridia;o__clostridiales;f__clostridiaceae;g__clostridium;s__clostridium spp.;superkingdom__bacteria	88.7323943661972	2.91295175297473e-152	542.296944518518	0	0	0	0	0	0	0	0	0	0	0	0	0	0	0	0	0	0	0	0	0	0	0	0	0	0	0	0	0	0	0	0	0	0	0	0	0	0	0	0	0	0	0	0	0
OTU_1451	ay689220.1 prevotella intermedia str. chdc kb2 ;k__bacteria;p__bacteroidetes;c__bacteroidia;o__bacteroidales;f__prevotellaceae;g__prevotella;s__prevotella intermedia;superkingdom__bacteria;superphylum__bacteroidetes/chlorobi group	94.3820224719101	0	682.959711005192	0	0	0	0	0	0	0	0	0	0	0	0	0	0	10	0	0	0	0	0	0	0	0	0	0	0	0	0	0	0	0	0	0	0	0	0	0	0	0	0	0	0	0	0	0
OTU_1452	gq082827.1 topographical and temporal human skin microbiome skin toe web space clone nbw295g11c1 ;k__bacteria;p__firmicutes;c__bacilli;o__bacillales;f__staphylococcaceae;g__staphylococcus;s__staphylococcus epidermidis;superkingdom__bacteria	96.2053571428571	0	728.043931032972	0	0	0	0	0	1	0	1	0	1	0	0	1	4	0	0	0	7	1	0	0	0	3	0	1	0	0	0	0	0	1	0	0	0	0	0	0	0	0	0	0	0	0	2	0
OTU_1453	streptococcus intermedius ;k__bacteria;p__firmicutes;c__bacilli;o__lactobacillales;f__streptococcaceae;g__streptococcus;s__streptococcus intermedius;superkingdom__bacteria;species group streptococcus anginosus group	95.5357142857143	0	719.027087027416	1	1	11	2	0	1	0	0	0	0	0	6	2	1	4	0	3	0	0	1	1	0	0	0	1	0	0	3	0	2	3	0	0	39	0	0	0	0	0	0	0	0	0	3	1
OTU_1454	fj749601.1 lactobacillus casei str. imau10047 ;k__bacteria;p__firmicutes;c__bacilli;o__lactobacillales;f__lactobacillaceae;g__lactobacillus;s__lactobacillus casei;superkingdom__bacteria;species group lactobacillus casei group	95.4441913439636	0	702.796767817415	0	0	0	0	0	0	0	0	0	0	0	0	0	0	0	0	0	0	0	0	0	0	0	0	0	0	0	0	0	0	0	0	0	0	0	0	0	0	0	0	0	0	0	0	0
OTU_1455	prevotella bivia ;k__bacteria;p__bacteroidetes;c__bacteroidia;o__bacteroidales;f__prevotellaceae;g__prevotella;s__prevotella bivia;superkingdom__bacteria;superphylum__bacteroidetes/chlorobi group	97.0654627539503	0	738.864143839639	0	1	0	37	1	0	1	0	0	0	2	3	22	0	1	10	11	27	0	5	0	0	0	0	15	11	8	0	10	0	0	0	0	1	0	0	0	0	0	0	3	0	43	2	0
OTU_1456	prevotella timonensis ;k__bacteria;p__bacteroidetes;c__bacteroidia;o__bacteroidales;f__prevotellaceae;g__prevotella;s__prevotella timonensis;superkingdom__bacteria;superphylum__bacteroidetes/chlorobi group	96.3882618510158	0	728.043931032972	0	0	0	0	0	0	0	0	0	0	0	0	2	0	23	0	0	0	0	0	0	0	0	0	0	0	0	0	0	0	0	0	0	0	0	0	0	0	0	0	0	0	0	0	8
OTU_1457	aj438048.1 corynebacterium tuberculostearicum str. cip102076 ;k__bacteria;p__actinobacteria;c__actinobacteria;o__actinomycetales;f__corynebacteriaceae;g__corynebacterium;s__corynebacterium tuberculostearicum;superkingdom__bacteria;subclass actinobacteridae;suborder__corynebacterineae	95.7943925233645	0	688.369817408525	0	2	2	1	28	0	2	13	5	1	6	7	1	25	0	2	0	0	13	1	13	0	0	0	2	0	0	0	0	0	2	7	0	0	1	0	0	0	0	13	2	0	0	1	1
OTU_1460	prevotella timonensis ;k__bacteria;p__bacteroidetes;c__bacteroidia;o__bacteroidales;f__prevotellaceae;g__prevotella;s__prevotella timonensis;superkingdom__bacteria;superphylum__bacteroidetes/chlorobi group	95.2595936794582	0	704.600136618526	0	0	0	1	0	0	0	0	0	0	0	0	0	0	2	0	1	0	0	0	0	0	0	0	0	0	0	0	0	0	0	0	0	0	0	0	0	0	0	0	0	0	0	0	0
OTU_1463	eu705941.1 microbial burden and analyses phoenix spacecraft assembly kennedy space centre clean room floor clone 3p_3_2_o13 ;k__bacteria;p__proteobacteria;c__gammaproteobacteria;o__pseudomonadales;f__moraxellaceae;g__acinetobacter;s__acinetobacter johnsonii;superkingdom__bacteria	99.554565701559	0	801.982051878531	0	0	0	0	0	0	0	0	0	0	0	0	0	0	0	0	0	0	0	6	0	5	0	0	0	0	0	0	0	0	0	0	0	0	0	4	0	0	0	0	0	1	0	0	0
OTU_1464	prevotella bivia ;k__bacteria;p__bacteroidetes;c__bacteroidia;o__bacteroidales;f__prevotellaceae;g__prevotella;s__prevotella bivia;superkingdom__bacteria;superphylum__bacteroidetes/chlorobi group	93.2279909706546	0	661.319285391857	0	0	0	0	0	0	0	0	0	0	0	0	0	0	0	0	0	0	0	0	0	0	0	0	0	0	0	0	0	0	0	0	0	0	0	0	0	0	0	0	0	0	0	0	0
OTU_1470	prevotella sp. s7_1_8 ;k__bacteria;p__bacteroidetes;c__bacteroidia;o__bacteroidales;f__prevotellaceae;g__prevotella;s__prevotella sp.;superkingdom__bacteria;superphylum__bacteroidetes/chlorobi group	94.5823927765237	0	691.976555010748	0	0	0	0	0	0	0	0	0	0	0	0	0	0	0	0	0	0	0	0	0	0	0	0	0	0	0	0	0	0	0	0	0	0	0	0	0	0	0	0	0	0	0	0	0
OTU_1471	uncultured gemella sp. ;k__bacteria;p__firmicutes;c__bacilli;o__bacillales;f__bacillales;g__gemella;s__gemella spp.;superkingdom__bacteria	96.2053571428571	0	731.650668635194	0	0	0	13	0	0	0	0	0	0	0	0	0	1	0	0	0	0	0	0	0	0	0	0	0	0	0	0	0	0	0	0	0	0	0	0	0	0	0	0	0	0	1	0	0
OTU_1472	ay292865.1 klebsiella pneumoniae 521 ;k__bacteria;p__proteobacteria;c__gammaproteobacteria;o__enterobacteriales;f__enterobacteriaceae;g__klebsiella;s__klebsiella pneumoniae;superkingdom__bacteria	95.9821428571429	0	728.043931032972	0	0	0	0	0	0	0	0	0	0	0	0	0	0	0	0	0	0	0	0	0	0	0	0	0	0	0	0	0	0	0	0	0	0	0	0	0	0	0	0	0	0	0	0	0
OTU_1473	gq078717.1 topographical and temporal human skin microbiome skin toe web space clone nbw1172a07c1 ;k__bacteria;p__firmicutes;c__bacilli;o__lactobacillales;f__lactobacillaceae;g__lactobacillus;s__lactobacillus iners;superkingdom__bacteria	96.6517857142857	0	740.66751264075	0	0	0	0	0	0	0	0	0	0	0	0	0	0	0	0	0	0	0	0	0	0	0	0	0	0	0	0	0	0	0	0	0	0	3	2	0	0	0	0	0	0	0	0	1
OTU_1474	gq054367.1 topographical and temporal human skin microbiome skin umbilicus clone nbw1108h03c1 ;k__bacteria;p__proteobacteria;c__alphaproteobacteria;o__rhodobacterales;f__rhodobacteraceae;g__paracoccus;s__paracoccus yeei;superkingdom__bacteria	97.3871733966746	0	710.01024302186	0	0	0	0	0	0	0	0	0	0	1	0	0	1	0	0	0	0	7	0	0	0	0	0	0	0	0	0	0	0	0	0	0	0	1	4	0	0	0	0	0	0	0	1	0
OTU_1475	y17318.1 aerococcus christensenii str. ccug 28826 ;k__bacteria;p__firmicutes;c__bacilli;o__lactobacillales;f__aerococcaceae;g__aerococcus;s__aerococcus christensenii;superkingdom__bacteria	96.1883408071749	0	728.043931032972	0	1	0	0	0	0	0	0	0	0	0	0	0	0	0	0	0	0	0	0	0	0	0	1	0	0	0	0	0	0	0	0	0	1	0	0	0	0	1	0	0	0	1	0	0
OTU_1478	uncultured megasphaera sp. ;k__bacteria;p__firmicutes;c__negativicutes;o__selenomonadales;f__veillonellaceae;g__megasphaera;s__megasphaera spp.;superkingdom__bacteria	95.3125	0	713.616980624082	0	0	0	0	0	0	0	0	0	0	0	0	0	0	0	0	0	0	0	0	0	0	0	0	0	0	0	0	0	0	0	0	0	0	0	0	0	0	0	0	0	0	0	0	0
OTU_1480	clostridium sp. nd2 ;k__bacteria;p__firmicutes;c__clostridia;o__clostridiales;f__clostridiaceae;g__clostridium;s__clostridium sp.;superkingdom__bacteria	94.2992874109264	0	652.302441386301	0	0	0	0	0	1	0	0	0	0	0	0	0	0	0	0	0	0	0	0	0	1	0	1	6	0	0	0	0	0	0	0	0	1	0	0	0	0	0	7	0	0	0	0	3
OTU_1481	fj378659.2 enterococcus faecalis str. hn_n4 ;k__bacteria;p__firmicutes;c__bacilli;o__lactobacillales;f__enterococcaceae;g__enterococcus;s__enterococcus faecalis;superkingdom__bacteria	100	3.57616590326099e-083	311.465737976284	0	0	0	0	0	0	0	0	0	0	0	0	0	0	0	0	0	0	0	0	0	0	0	0	0	0	0	0	0	0	0	0	0	0	0	0	0	0	1	0	0	0	0	0	0
OTU_1483	gq016188.1 topographical and temporal human skin microbiome skin gluteal crease clone nbw822b01c1 ;k__bacteria;p__firmicutes;c__bacilli;o__lactobacillales;f__lactobacillaceae;g__lactobacillus;s__lactobacillus crispatus;superkingdom__bacteria	100	1.11080865725913e-149	533.280100512962	0	0	0	0	0	0	0	0	1	0	0	0	0	0	0	0	0	0	0	0	0	0	0	0	0	0	0	0	0	0	0	0	0	0	0	0	0	0	0	0	0	0	0	0	0
OTU_1484	gq009266.1 topographical and temporal human skin microbiome skin popliteal fossa clone nbw829c12c1 ;k__bacteria;p__firmicutes;c__bacilli;o__lactobacillales;f__lactobacillaceae;g__lactobacillus;s__lactobacillus jensenii;superkingdom__bacteria	99.273607748184	0	731.650668635194	0	0	0	0	1	0	0	0	0	0	0	0	0	0	0	0	0	0	0	0	0	0	0	0	0	0	0	1	0	0	0	0	0	0	0	0	0	0	0	0	0	1	0	0	0
OTU_1485	gq078717.1 topographical and temporal human skin microbiome skin toe web space clone nbw1172a07c1 ;k__bacteria;p__firmicutes;c__bacilli;o__lactobacillales;f__lactobacillaceae;g__lactobacillus;s__lactobacillus iners;superkingdom__bacteria	99.5867768595041	2.45577663434324e-119	432.291447650734	0	0	0	0	0	0	0	0	0	0	1	0	0	1	0	0	0	0	0	0	0	0	0	0	0	0	0	0	0	0	0	0	0	0	0	0	0	0	0	0	0	0	0	0	0
OTU_1486	eu009196.1 shigella sonnei str. fbd022 ;k__bacteria;p__proteobacteria;c__gammaproteobacteria;o__enterobacteriales;f__enterobacteriaceae;g__shigella;s__shigella sonnei;superkingdom__bacteria	100	1.77064080432443e-166	589.184533347409	0	2	0	0	0	0	0	0	0	0	0	0	0	0	1	0	1	0	0	0	0	0	0	0	0	0	0	0	0	0	0	0	0	0	0	0	0	0	0	0	0	0	0	0	0
OTU_1492	sutterella sp. yit 12072 ;k__bacteria;p__proteobacteria;c__betaproteobacteria;o__burkholderiales;f__sutterellaceae;g__sutterella;s__sutterella sp.;superkingdom__bacteria	96.0088691796009	0	724.43719343075	0	0	0	0	0	0	0	0	0	0	0	0	0	0	0	0	0	0	0	0	0	0	0	0	0	0	0	0	0	0	0	0	0	0	0	0	1	0	0	0	0	0	0	0	0
OTU_1496	gq078717.1 topographical and temporal human skin microbiome skin toe web space clone nbw1172a07c1 ;k__bacteria;p__firmicutes;c__bacilli;o__lactobacillales;f__lactobacillaceae;g__lactobacillus;s__lactobacillus iners;superkingdom__bacteria	99.4459833795014	0	643.285597380745	0	0	0	0	0	0	0	0	0	0	0	0	0	1	0	1	0	0	2	0	0	0	3	0	0	0	0	0	0	1	1	0	0	0	0	1	0	0	0	0	0	0	1	0	0
OTU_1497	escherichia coli ;k__bacteria;p__proteobacteria;c__gammaproteobacteria;o__enterobacteriales;f__enterobacteriaceae;g__escherichia;s__escherichia coli;superkingdom__bacteria	93.1818181818182	0	659.515916590746	0	0	0	0	0	0	0	0	0	0	0	0	0	0	0	0	0	0	0	0	0	0	0	0	0	0	0	0	0	0	0	0	0	0	0	0	0	0	0	0	0	0	0	0	0
OTU_1498	am404461.2 percent g+c fraction libraries number actinobacteria human faecal clone ap08k.134 ;k__bacteria;p__firmicutes;c__erysipelotrichia;o__erysipelotrichales;f__erysipelotrichaceae;g__erysipelatoclostridium;s__clostridium innocuum;superkingdom__bacteria	90.82774049217	4.00716815238001e-176	621.645171767411	0	0	0	0	0	0	0	0	0	0	0	0	0	0	0	0	0	0	0	0	0	0	0	0	0	0	0	0	0	0	0	0	0	0	0	0	0	0	0	0	0	0	0	0	0
OTU_1499	gq030321.1 topographical and temporal human skin microbiome skin umbilicus clone nbw876d09c1 ;k__bacteria;p__firmicutes;c__clostridia;o__clostridiales;f__peptoniphilaceae;g__anaerococcus;s__anaerococcus hydrogenalis;superkingdom__bacteria	98.090692124105	0	717.223718226305	16	0	0	0	17	2	2	22	1	3	32	51	14	112	3	8	2	0	52	7	42	5	0	0	3	0	2	1	2	1	5	10	2	2	1	1	5	0	1	4	5	1	1	10	3
OTU_1500	ab008208.1 lactobacillus gallinarum str. yit 0218 (= jcm 2011) ;k__bacteria;p__firmicutes;c__bacilli;o__lactobacillales;f__lactobacillaceae;g__lactobacillus;s__lactobacillus gallinarum;superkingdom__bacteria	100	0	641.482228579634	0	0	0	0	0	0	0	0	1	0	0	0	0	0	0	0	0	0	0	1	0	0	0	0	0	0	0	0	0	0	0	0	0	0	0	0	1	0	0	1	0	0	0	0	0
OTU_1505	eu462649.1 sumatran orangutan feces clone orang2_aai66g05 ;k__bacteria;p__firmicutes;c__clostridia;o__clostridiales;f__ruminococcaceae;g__oscillospira;s__oscillospira spp.;superkingdom__bacteria	96.4705882352941	0	699.190030215193	0	0	0	1	0	0	0	0	0	0	0	0	0	0	0	0	0	0	0	0	2	0	0	0	1	0	0	0	0	0	0	0	0	0	0	0	0	0	0	0	0	0	0	0	0
OTU_1507	fj378659.2 enterococcus faecalis str. hn_n4 ;k__bacteria;p__firmicutes;c__bacilli;o__lactobacillales;f__enterococcaceae;g__enterococcus;s__enterococcus faecalis;superkingdom__bacteria	98.8165680473373	7.72651310540686e-079	297.038787567394	0	0	0	0	0	0	0	0	0	0	0	0	0	0	0	0	0	0	0	0	0	0	0	0	0	0	0	0	0	0	0	0	0	0	0	0	0	0	0	0	0	0	0	0	0
OTU_1509	uncultured asteroleplasma sp. ;k__bacteria;p__tenericutes;c__mollicutes;o__anaeroplasmatales;f__anaeroplasmataceae;g__asteroleplasma;s__asteroleplasma spp.;superkingdom__bacteria	81.0933940774488	1.11613188061159e-100	370.976908412954	0	0	0	0	0	0	3	0	0	0	0	0	0	0	0	0	0	0	0	0	0	0	0	0	0	0	0	0	0	0	0	0	0	0	0	0	0	0	0	0	0	0	0	0	0
OTU_1512	eisenbergiella tayi ;k__bacteria;p__firmicutes;c__clostridia;o__clostridiales;f__lachnospiraceae;g__eisenbergiella;s__eisenbergiella tayi;superkingdom__bacteria	99.5271867612293	0	755.09446304964	0	0	0	0	0	0	0	0	0	0	3	0	0	0	0	0	0	0	0	0	0	0	0	0	0	0	0	0	0	0	2	0	0	0	0	0	0	0	0	0	0	0	0	0	0
OTU_1513	ay984318.1 human stool clone b215 ;k__bacteria;p__firmicutes;c__clostridia;o__clostridiales;f__ruminococcaceae;g__anaerotruncus;s__anaerotruncus colihominis;superkingdom__bacteria	95.0236966824644	0	666.729391795191	0	0	0	0	0	0	0	0	0	0	0	0	0	0	0	0	0	0	0	0	0	0	0	0	3	0	0	0	0	0	0	0	0	0	0	0	0	0	0	0	0	0	0	0	0
OTU_1517	uncultured prevotella sp. ;k__bacteria;p__bacteroidetes;c__bacteroidia;o__bacteroidales;f__prevotellaceae;g__prevotella;s__prevotella spp.;superkingdom__bacteria;superphylum__bacteroidetes/chlorobi group	94.8081264108352	0	691.976555010748	0	0	0	0	0	0	0	0	0	0	0	0	0	0	11	0	0	0	0	0	0	0	0	0	0	0	0	0	0	0	0	0	0	0	0	0	0	0	0	0	0	0	0	0	0
OTU_1518	klebsiella sp. h.p2 ;k__bacteria;p__proteobacteria;c__gammaproteobacteria;o__enterobacteriales;f__enterobacteriaceae;g__klebsiella;s__klebsiella sp.;superkingdom__bacteria	96.2053571428571	0	731.650668635194	0	0	0	0	0	0	0	0	0	0	0	0	0	0	0	0	0	0	0	0	0	0	0	0	0	0	0	0	0	0	0	0	0	0	0	0	0	0	0	0	0	0	0	0	0
OTU_1520	dq794647.1 human fecal clone rl240_aaj30f05 ;k__bacteria;p__firmicutes;c__clostridia;o__clostridiales;f__eubacteriaceae;g__eubacterium;s__eubacterium rectale;superkingdom__bacteria	98.3568075117371	0	733.454037436306	0	0	0	0	0	0	0	0	0	0	0	0	0	0	0	1	0	0	0	0	0	0	0	0	0	0	0	0	1	0	0	0	0	0	0	0	0	0	0	0	0	0	0	0	0
OTU_1521	ab008208.1 lactobacillus gallinarum str. yit 0218 (= jcm 2011) ;k__bacteria;p__firmicutes;c__bacilli;o__lactobacillales;f__lactobacillaceae;g__lactobacillus;s__lactobacillus gallinarum;superkingdom__bacteria	100	8.09754147379114e-152	540.493575717407	0	0	0	0	0	0	0	0	0	0	0	0	0	0	0	0	0	0	0	0	0	0	0	0	0	0	0	0	0	0	0	0	0	0	0	0	0	0	0	0	0	0	0	0	0
OTU_1522	am905038.1 burkholderia mana str. r_15816 ;k__bacteria;p__proteobacteria;c__betaproteobacteria;o__burkholderiales;f__burkholderiaceae;g__burkholderia;s__burkholderia mana;superkingdom__bacteria;species group burkholderia cepacia complex	99.7767857142857	0	803.785420679643	0	0	0	0	0	0	0	0	0	0	0	0	0	0	0	0	0	1	0	0	0	0	0	0	0	0	0	0	0	0	0	0	0	0	0	0	0	0	0	0	0	0	0	0	1
OTU_1524	ay959038.1 microbes on human vaginal epithelium clone rrna265 ;k__bacteria;p__actinobacteria;c__actinobacteria;o__bifidobacteriales;f__bifidobacteriaceae;g__gardnerella;s__gardnerella vaginalis;superkingdom__bacteria;subclass actinobacteridae	93.0394431554524	0	639.678859778523	0	0	0	0	1	0	0	0	0	0	0	0	0	0	0	0	0	0	0	0	0	0	0	0	0	0	0	0	0	0	0	0	1	0	0	0	0	0	0	0	1	0	0	0	0
OTU_1525	actinomyces sp. s9 pr_21 ;k__bacteria;p__actinobacteria;c__actinobacteria;o__actinomycetales;f__actinomycetaceae;g__actinomyces;s__actinomyces sp.;superkingdom__bacteria;subclass actinobacteridae;suborder__actinomycineae	87.3015873015873	8.70676e-153	544.1	0	0	0	12	0	0	0	0	0	0	0	0	0	0	0	0	0	0	0	0	0	0	0	0	0	0	0	0	0	0	0	0	0	0	0	0	0	0	0	0	0	0	0	0	0
OTU_1526	gq033407.1 topographical and temporal human skin microbiome skin volar forearm clone nbw1032e12c1 ;k__bacteria;p__firmicutes;c__clostridia;o__clostridiales;f__peptostreptococcaceae;g__peptostreptococcus;s__peptostreptococcus anaerobius;superkingdom__bacteria	96.2085308056872	0	682.96	0	0	1	3	0	0	0	0	0	0	8	0	5	0	0	0	0	0	8	0	0	0	0	0	6	0	0	7	0	2	0	0	0	0	0	0	0	3	0	0	0	0	3	0	3
OTU_1528	ay958809.1 microbes on human vaginal epithelium clone rrna036 ;k__bacteria;p__firmicutes;c__bacilli;o__lactobacillales;f__streptococcaceae;g__streptococcus;s__streptococcus agalactiae;superkingdom__bacteria	99.6563573883162	9.56399e-145	517.05	0	0	0	0	0	0	0	0	0	0	0	0	0	0	0	0	0	0	0	0	0	0	0	0	0	0	0	1	0	0	0	0	0	0	0	0	0	0	0	0	0	0	0	0	0
OTU_1535	gq422749.1 anaerococcus tetradius str. f0127 ;k__bacteria;p__firmicutes;c__clostridia;o__clostridiales;f__peptoniphilaceae;g__anaerococcus;s__anaerococcus tetradius;superkingdom__bacteria	99.3506493506494	1.73273e-71	273.595	0	0	0	0	0	0	0	0	0	0	0	0	0	0	0	1	0	0	0	0	0	0	0	0	0	0	0	0	0	0	0	0	0	0	0	0	1	0	0	0	0	0	0	1	0
OTU_1537	anaerococcus sp. sj_2013 ;k__bacteria;p__firmicutes;c__clostridia;o__clostridiales;f__peptoniphilaceae;g__anaerococcus;s__anaerococcus sp.;superkingdom__bacteria	97.0731707317073	0	686.566	0	0	0	0	3	0	1	1	1	0	1	5	0	1	0	1	0	0	0	0	0	0	0	0	0	0	0	0	0	0	0	4	0	0	0	0	0	0	0	0	0	0	0	0	0
OTU_1539	uncultured acetivibrio sp. ;k__bacteria;p__firmicutes;c__clostridia;o__clostridiales;f__ruminococcaceae;g__acetivibrio;s__acetivibrio spp.;superkingdom__bacteria	86.810551558753	8.73711e-140	500.819	0	0	0	0	0	0	0	0	0	0	0	0	0	0	0	0	0	0	0	0	0	0	0	0	0	0	0	0	0	0	0	0	0	0	0	0	0	0	0	0	0	0	0	0	0
OTU_1540	gq037666.1 topographical and temporal human skin microbiome skin volar forearm clone nbu405h10c1 ;k__bacteria;p__actinobacteria;c__actinobacteria;o__actinomycetales;f__brevibacteriaceae;g__brevibacterium;s__brevibacterium paucivorans;superkingdom__bacteria;subclass actinobacteridae;suborder__micrococcineae	97.1764705882353	0	713.617	0	0	0	0	0	0	0	0	0	1	0	0	0	0	1	0	1	0	1	0	0	0	0	0	0	0	0	0	0	0	0	0	0	2	0	0	1	0	0	0	0	2	0	1	1
OTU_1541	gq029147.1 topographical and temporal human skin microbiome skin plantar heel clone nbw860c05c1 ;k__bacteria;p__firmicutes;c__bacilli;o__bacillales;f__staphylococcaceae;g__staphylococcus;s__staphylococcus haemolyticus;superkingdom__bacteria	97.3214285714286	0	755.094	41	0	2	1	3	7	3	102	42	13	8	0	2	11	202	1	9	8	210	0	9	1391	353	1	5	0	2	46	6	6	19	20	73	0	1	1	3	3	26	11	17	0	1	21	1
OTU_1542	fusicatenibacter saccharivorans ;k__bacteria;p__firmicutes;c__clostridia;o__clostridiales;f__lachnospiraceae;g__fusicatenibacter;s__fusicatenibacter saccharivorans;superkingdom__bacteria	97.1496437054632	0	706.404	0	0	0	0	0	0	0	0	0	0	0	0	1	0	0	1	0	0	0	0	0	0	0	0	0	0	0	0	0	0	0	0	0	0	0	0	2	0	0	0	0	0	0	0	0
OTU_1546	uncultured ruminococcus sp. ;k__bacteria;p__firmicutes;c__clostridia;o__clostridiales;f__ruminococcaceae;g__ruminococcus;s__ruminococcus spp.;superkingdom__bacteria	97.3871733966746	0	710.01	0	0	0	0	0	0	0	0	0	0	0	0	0	1	0	0	0	0	0	0	0	0	1	0	1	0	0	0	0	0	0	0	0	0	0	0	0	0	0	0	0	0	0	0	0
OTU_1547	alistipes senegalensis jc50 ;k__bacteria;p__bacteroidetes;c__bacteroidia;o__bacteroidales;f__rikenellaceae;g__alistipes;s__alistipes senegalensis;superkingdom__bacteria;superphylum__bacteroidetes/chlorobi group	96.8397291196388	0	737.061	0	0	0	0	0	0	0	0	0	0	0	0	0	0	0	0	0	0	0	0	0	0	0	0	0	0	0	0	0	0	0	0	0	0	0	0	0	0	0	0	0	0	0	0	0
OTU_1549	porphyromonas bennonis ;k__bacteria;p__bacteroidetes;c__bacteroidia;o__bacteroidales;f__porphyromonadaceae;g__porphyromonas;s__porphyromonas bennonis;superkingdom__bacteria;superphylum__bacteroidetes/chlorobi group	96.7741935483871	0	720.83	0	0	0	0	0	0	0	0	0	0	0	0	0	4	0	1	0	0	0	0	1	0	0	0	0	1	0	0	0	0	0	0	0	0	0	0	0	0	0	0	0	0	0	1	1
OTU_1550	cu921160.1 towards definition core microorganisms involved digestion mesophilic anaerobic digester which treats municipal wastewater sludge clone ;k__bacteria;p__proteobacteria;c__gammaproteobacteria;o__pseudomonadales;f__moraxellaceae;g__acinetobacter;s__acinetobacter johnsonii;superkingdom__bacteria	96.8819599109131	0	747.881	0	0	0	0	0	0	0	0	0	0	0	0	0	0	0	1	0	0	0	0	0	0	0	0	0	0	0	0	0	0	0	0	0	0	0	0	0	0	0	0	0	0	0	0	0
OTU_1551	aj438048.1 corynebacterium tuberculostearicum str. cip102076 ;k__bacteria;p__actinobacteria;c__actinobacteria;o__actinomycetales;f__corynebacteriaceae;g__corynebacterium;s__corynebacterium tuberculostearicum;superkingdom__bacteria;subclass actinobacteridae;suborder__corynebacterineae	97.2093023255814	0	722.634	1	0	0	0	4	0	0	8	7	0	0	7	0	4	0	1	0	0	8	0	3	0	0	0	1	0	0	0	1	0	0	4	0	0	0	2	0	0	0	4	1	0	0	0	2
OTU_1555	gq078717.1 topographical and temporal human skin microbiome skin toe web space clone nbw1172a07c1 ;k__bacteria;p__firmicutes;c__bacilli;o__lactobacillales;f__lactobacillaceae;g__lactobacillus;s__lactobacillus iners;superkingdom__bacteria	98.8304093567251	5.97165e-80	300.646	0	0	0	0	0	0	0	0	0	0	0	0	0	0	0	0	0	0	0	0	0	0	0	0	0	0	0	0	0	0	0	0	0	0	0	0	0	1	0	0	0	0	0	0	0
OTU_1556	nz_abzu01000033.1 corynebacterium amycolatum str. sk46 ;k__bacteria;p__actinobacteria;c__actinobacteria;o__actinomycetales;f__corynebacteriaceae;g__corynebacterium;s__corynebacterium amycolatum;superkingdom__bacteria;subclass actinobacteridae;suborder__corynebacterineae	96.7213114754098	0	708.207	0	0	0	0	0	0	0	0	0	0	0	0	3	1	0	0	0	0	3	0	0	0	0	0	0	0	0	0	0	0	0	0	0	0	0	0	0	1	0	0	0	0	0	1	0
OTU_1558	gq009266.1 topographical and temporal human skin microbiome skin popliteal fossa clone nbw829c12c1 ;k__bacteria;p__firmicutes;c__bacilli;o__lactobacillales;f__lactobacillaceae;g__lactobacillus;s__lactobacillus jensenii;superkingdom__bacteria	95.3125	0	713.617	1	0	0	0	0	2	1	0	0	0	0	0	1	0	0	0	0	0	0	1	0	0	1	0	0	0	0	4	0	0	0	1	0	3	5	0	0	10	0	0	0	0	7	0	1
OTU_1559	uncultured dietzia sp. ;k__bacteria;p__actinobacteria;c__actinobacteria;o__actinomycetales;f__dietziaceae;g__dietzia;s__dietzia spp.;superkingdom__bacteria;subclass actinobacteridae;suborder__corynebacterineae	96.2616822429907	0	697.387	0	0	0	0	0	0	0	2	0	0	4	0	2	2	0	0	0	0	1	1	0	0	0	0	0	0	0	0	0	0	0	1	0	0	1	0	1	0	0	0	11	0	0	1	1
OTU_1560	uncultured clostridium sp. ;k__bacteria;p__firmicutes;c__clostridia;o__clostridiales;f__clostridiaceae;g__clostridium;s__clostridium spp.;superkingdom__bacteria	98.2323232323232	0	682.96	0	0	0	1	0	0	0	0	0	0	0	0	0	0	0	0	0	0	0	0	0	0	0	0	0	0	0	0	0	0	0	0	0	0	0	0	0	0	0	0	0	0	0	0	0
OTU_1563	x81872.1 corynebacterium pseudogenitalium str. nctc 11860 ;k__bacteria;p__actinobacteria;c__actinobacteria;o__actinomycetales;f__corynebacteriaceae;g__corynebacterium;s__corynebacterium pseudogenitalium;superkingdom__bacteria;subclass actinobacteridae;suborder__corynebacterineae	96.5116279069768	0	708.206874220749	0	1	5	0	0	0	0	0	0	0	0	0	0	0	3	0	0	1	5	0	0	0	0	0	0	0	0	0	0	0	1	0	0	0	0	1	0	0	0	0	0	0	0	2	1
OTU_1565	uncultured porphyromonas sp. ;k__bacteria;p__bacteroidetes;c__bacteroidia;o__bacteroidales;f__porphyromonadaceae;g__porphyromonas;s__porphyromonas spp.;superkingdom__bacteria;superphylum__bacteroidetes/chlorobi group	99.548532731377	0	791.161839071864	0	0	0	0	0	0	0	0	0	0	0	0	0	0	0	0	0	0	3	0	0	0	0	0	0	0	0	0	0	0	0	0	0	0	0	0	1	0	0	0	0	0	0	0	0
OTU_1567	gq101558.1 topographical and temporal human skin microbiome skin umbilicus clone nbw496e05c1 ;k__bacteria;p__firmicutes;c__clostridia;o__clostridiales;f__peptoniphilaceae;g__peptoniphilus;s__peptoniphilus asaccharolyticus;superkingdom__bacteria	96.8369829683698	0	679.35297340297	0	0	0	0	0	0	0	0	0	0	0	0	1	0	0	0	1	0	0	0	0	0	0	0	0	0	0	0	0	0	0	0	0	0	0	0	3	0	0	0	0	0	0	0	0
OTU_1568	gq046014.1 topographical and temporal human skin microbiome skin volar forearm clone nbw992g04c1 ;k__bacteria;p__firmicutes;c__bacilli;o__bacillales;f__staphylococcaceae;g__staphylococcus;s__staphylococcus hominis;superkingdom__bacteria	92.1875	0	664.92602299408	2	0	0	0	0	0	0	0	0	0	0	1	0	0	1	0	0	0	2	0	0	11	0	0	5	0	0	0	0	0	0	0	0	0	0	0	0	0	0	3	0	0	0	0	2
OTU_1569	neisseria sp. ccug 45853 ;k__bacteria;p__proteobacteria;c__betaproteobacteria;o__neisseriales;f__neisseriaceae;g__neisseria;s__neisseria sp.;superkingdom__bacteria	84.7345132743363	2.07443586129588e-135	486.392511684071	0	0	0	72	0	0	0	0	0	0	0	0	0	0	0	0	0	0	0	0	0	0	0	0	0	0	0	0	0	0	0	0	0	0	0	0	0	0	0	0	0	0	0	0	0
OTU_1570	uncultured selenomonas sp. ;k__bacteria;p__firmicutes;c__negativicutes;o__selenomonadales;f__veillonellaceae;g__selenomonas;s__selenomonas spp.;superkingdom__bacteria	84.9411764705882	1.50259380400478e-130	470.16219247407	0	0	0	0	0	0	0	0	0	0	5	0	0	1	0	0	0	0	1	0	0	0	0	0	0	0	0	0	0	0	0	0	0	0	0	0	0	0	0	0	1	0	0	0	0
OTU_1571	y17318.1 aerococcus christensenii str. ccug 28826 ;k__bacteria;p__firmicutes;c__bacilli;o__lactobacillales;f__aerococcaceae;g__aerococcus;s__aerococcus christensenii;superkingdom__bacteria	95.9821428571429	0	724.43719343075	0	0	0	0	0	0	0	0	0	0	0	0	0	0	0	0	0	0	0	0	0	0	0	0	0	0	0	1	0	0	0	0	0	4	0	0	0	1	5	0	0	0	1	0	0
OTU_1575	uncultured clostridium sp. ;k__bacteria;p__firmicutes;c__clostridia;o__clostridiales;f__clostridiaceae;g__clostridium;s__clostridium spp.;superkingdom__bacteria	86.8235294117647	4.93277188353996e-143	511.639674899627	0	0	0	0	0	0	0	0	0	0	0	0	0	0	0	0	0	0	0	0	0	0	0	0	0	0	0	0	0	0	0	0	0	0	0	0	0	0	0	0	0	0	0	0	0
OTU_1578	gq078717.1 topographical and temporal human skin microbiome skin toe web space clone nbw1172a07c1 ;k__bacteria;p__firmicutes;c__bacilli;o__lactobacillales;f__lactobacillaceae;g__lactobacillus;s__lactobacillus iners;superkingdom__bacteria	99.3710691823899	2.35834793834939e-158	562.134001330741	18	6	0	0	0	1	0	0	0	0	1	0	0	0	0	2	0	0	0	0	0	0	0	0	0	0	0	0	0	0	0	0	0	0	0	1	0	0	0	0	0	0	0	0	0
OTU_1582	eu009196.1 shigella sonnei str. fbd022 ;k__bacteria;p__proteobacteria;c__gammaproteobacteria;o__enterobacteriales;f__enterobacteriaceae;g__shigella;s__shigella sonnei;superkingdom__bacteria	96.6517857142857	0	740.66751264075	0	3	0	0	0	4	0	0	0	0	0	0	0	1	1	1	3	2	0	0	0	0	0	1	0	3	0	0	4	5	0	0	0	5	0	0	0	0	0	0	0	0	0	0	1
OTU_1583	dolosigranulum pigrum ;k__bacteria;p__firmicutes;c__bacilli;o__lactobacillales;f__carnobacteriaceae;g__dolosigranulum;s__dolosigranulum pigrum;superkingdom__bacteria	99.7762863534676	0	801.982051878531	0	0	0	0	0	0	0	0	0	0	0	0	0	0	0	0	0	0	0	0	0	0	0	0	0	0	0	0	0	0	0	0	0	0	0	0	0	0	0	0	0	0	0	0	0
OTU_1585	gq016181.1 topographical and temporal human skin microbiome skin gluteal crease clone nbw822a06c1 ;k__bacteria;p__firmicutes;c__bacilli;o__lactobacillales;f__lactobacillaceae;g__lactobacillus;s__lactobacillus crispatus;superkingdom__bacteria	96.875	0	746.077619044084	1	0	1	0	0	3	8	7	8	0	0	1	0	0	0	0	0	0	2	15	21	0	2	0	1	0	0	6	2	0	0	6	0	1	0	0	3	0	1	18	2	0	0	4	3
OTU_1586	uncultured catenibacterium sp. ;k__bacteria;p__firmicutes;c__erysipelotrichia;o__erysipelotrichales;f__erysipelotrichaceae;g__catenibacterium;s__catenibacterium spp.;superkingdom__bacteria	99.5525727069351	0	798.375314276309	0	0	0	4	0	0	0	0	0	0	0	0	0	0	0	0	0	0	0	4	0	0	0	0	0	0	0	0	0	0	1	0	0	0	0	0	0	0	0	0	0	0	0	0	0
OTU_1587	fn178468.2 atopobium minutum str. dsm 20586 ;k__bacteria;p__actinobacteria;c__actinobacteria;o__coriobacteriales;f__coriobacteriaceae;g__atopobium;s__atopobium minutum;superkingdom__bacteria;subclass coriobacteridae;suborder__coriobacterineae	96.5116279069768	0	708.206874220749	0	0	0	0	0	0	0	0	0	0	0	0	0	0	0	0	0	0	0	1	0	0	0	0	0	0	0	3	0	0	0	1	0	0	0	0	0	0	0	0	0	0	0	0	0
OTU_1589	eu535470.1 profile human microbiota antecubital fossa (inner elbow) skin clone nbt25g07 ;k__bacteria;p__actinobacteria;c__actinobacteria;o__actinomycetales;f__micrococcaceae;g__kocuria;s__kocuria rhizophila;superkingdom__bacteria;subclass actinobacteridae;suborder__micrococcineae	96.4953271028037	0	704.600136618526	0	0	0	0	1	0	0	0	0	0	1	0	0	0	0	1	0	0	99	0	0	0	0	0	0	0	0	0	0	0	1	1	0	0	1	0	0	0	0	0	2	0	0	0	0
OTU_1591	gq101558.1 topographical and temporal human skin microbiome skin umbilicus clone nbw496e05c1 ;k__bacteria;p__firmicutes;c__clostridia;o__clostridiales;f__peptoniphilaceae;g__peptoniphilus;s__peptoniphilus asaccharolyticus;superkingdom__bacteria	94.3262411347518	0	652.302441386301	0	0	0	0	0	0	0	0	0	0	1	0	0	0	0	0	0	0	0	0	0	0	0	0	0	0	0	0	0	0	0	0	0	0	0	0	3	0	0	0	0	0	0	0	0
OTU_1592	sporobacterium sp. wal 1855d ;k__bacteria;p__firmicutes;c__clostridia;o__clostridiales;f__lachnospiraceae;g__sporobacterium;s__sporobacterium sp.;superkingdom__bacteria	94.7990543735225	0	664.92602299408	0	0	0	0	0	0	1	0	0	0	0	0	0	0	0	0	0	0	0	0	0	0	0	0	0	0	0	0	0	0	0	0	0	0	0	0	1	0	0	0	0	0	0	0	0
OTU_1593	fj881349.1 diets enriched oat or temporally and alter fecal rat feces animal fed wheat bran diet ;k__bacteria;p__firmicutes;c__bacilli;o__lactobacillales;f__lactobacillaceae;g__lactobacillus;s__lactobacillus acidophilus;superkingdom__bacteria	95.0782997762864	0	708.206874220749	2	1	0	0	0	1	3	3	11	1	0	4	0	0	1	1	1	0	3	2	8	9	42	1	1	0	0	1	12	0	0	3	0	16	0	1	12	3	0	6	1	0	1	7	10
OTU_1594	gq078717.1 topographical and temporal human skin microbiome skin toe web space clone nbw1172a07c1 ;k__bacteria;p__firmicutes;c__bacilli;o__lactobacillales;f__lactobacillaceae;g__lactobacillus;s__lactobacillus iners;superkingdom__bacteria	95.7589285714286	0	722.633824629638	14	7	1	0	33	19	6	6	5	11	8	4	8	8	1	22	7	0	17	16	5	0	4	3	7	21	128	3	2	0	8	5	0	3	21	10	53	16	42	10	11	5	77	4	5
OTU_1595	prevotella timonensis ;k__bacteria;p__bacteroidetes;c__bacteroidia;o__bacteroidales;f__prevotellaceae;g__prevotella;s__prevotella timonensis;superkingdom__bacteria;superphylum__bacteroidetes/chlorobi group	95.7110609480813	0	710.01024302186	0	0	0	0	0	0	0	0	0	0	0	0	0	0	0	0	0	0	0	0	0	0	0	0	0	0	0	0	0	0	0	0	0	0	0	0	0	0	0	0	0	0	0	0	0
OTU_1596	atopobium sp. f0209 ;k__bacteria;p__actinobacteria;c__actinobacteria;o__coriobacteriales;f__coriobacteriaceae;g__atopobium;s__atopobium sp.;superkingdom__bacteria;subclass coriobacteridae;suborder__coriobacterineae	96.7365967365967	0	711.813611822971	0	0	0	0	0	0	0	0	0	0	0	0	0	0	1	0	0	0	0	0	0	0	0	0	0	0	0	0	0	0	0	0	0	0	0	0	0	0	0	0	0	0	0	0	0
OTU_1599	brevundimonas subvibrioides ;k__bacteria;p__proteobacteria;c__alphaproteobacteria;o__caulobacterales;f__caulobacteraceae;g__brevundimonas;s__brevundimonas subvibrioides;superkingdom__bacteria	99.7635933806147	0	758.701200651862	0	0	0	0	0	0	0	0	0	0	0	0	0	0	0	0	0	0	1	8	0	0	0	0	0	0	0	0	0	0	0	0	0	0	0	0	0	0	0	0	0	0	0	0	0
OTU_1601	corynebacterium sp. nml 98_0116 ;k__bacteria;p__actinobacteria;c__actinobacteria;o__actinomycetales;f__corynebacteriaceae;g__corynebacterium;s__corynebacterium sp.;superkingdom__bacteria;subclass actinobacteridae;suborder__corynebacterineae	95.5916473317865	0	691.976555010748	1	1	0	0	0	0	1	0	0	0	0	0	0	0	3	0	0	0	1	0	0	0	0	0	0	0	0	0	0	0	2	0	0	0	0	1	9	0	1	0	0	0	0	1	3
OTU_1602	ay959034.1 microbes on human vaginal epithelium clone rrna261 ;k__bacteria;p__actinobacteria;c__actinobacteria;o__bifidobacteriales;f__bifidobacteriaceae;g__gardnerella;s__gardnerella vaginalis;superkingdom__bacteria;subclass actinobacteridae	99.7084548104956	4.93214392234936e-174	614.431696562966	0	0	0	0	0	0	0	0	0	0	0	0	0	0	0	0	1	0	0	0	0	0	0	0	0	1	3	0	0	0	0	0	0	0	0	0	0	0	0	0	0	0	2	0	0
OTU_1603	aj290755.2 haemophilus parainfluenzae str. hk85 ;k__bacteria;p__proteobacteria;c__gammaproteobacteria;o__pasteurellales;f__pasteurellaceae;g__haemophilus;s__haemophilus parainfluenzae;superkingdom__bacteria	91.5178571428571	0	639.678859778523	1	0	0	0	0	0	0	0	1	0	0	0	0	0	0	0	0	0	0	0	0	0	0	1	0	0	0	0	0	0	0	0	0	0	0	0	0	0	9	0	0	0	0	0	0
OTU_1604	fn178468.2 atopobium minutum str. dsm 20586 ;k__bacteria;p__actinobacteria;c__actinobacteria;o__coriobacteriales;f__coriobacteriaceae;g__atopobium;s__atopobium minutum;superkingdom__bacteria;subclass coriobacteridae;suborder__coriobacterineae	97.3871733966746	0	702.796767817415	0	0	0	0	1	0	0	0	0	0	0	0	1	3	0	0	0	0	0	0	0	0	0	0	0	0	0	2	0	0	0	0	0	0	0	0	0	0	0	0	0	0	0	0	0
OTU_1605	clostridium sp. 619 ;k__bacteria;p__firmicutes;c__clostridia;o__clostridiales;f__clostridiaceae;g__clostridium;s__clostridium sp.;superkingdom__bacteria	97.3557692307692	0	700.993399016304	0	0	0	0	0	0	0	0	0	0	0	0	0	0	0	0	0	0	0	0	0	0	0	0	0	0	0	0	0	0	0	0	0	0	0	0	0	0	0	0	0	0	0	0	0
OTU_1606	eubacterium sp. oral clone bu061 ;k__bacteria;p__firmicutes;c__clostridia;o__clostridiales;f__eubacteriaceae;g__eubacterium;s__eubacterium sp.;superkingdom__bacteria	96.2174940898345	0	691.976555010748	0	0	0	0	0	0	0	0	0	0	0	0	0	0	1	0	0	2	0	0	0	0	0	0	0	0	0	0	0	0	0	0	0	2	0	0	0	0	0	0	0	0	0	0	1
OTU_1611	undibacterium pigrum ;k__bacteria;p__proteobacteria;c__betaproteobacteria;o__burkholderiales;f__oxalobacteraceae;g__undibacterium;s__undibacterium pigrum;superkingdom__bacteria	99.5535714285714	0	800.17868307742	0	0	0	0	0	0	0	0	0	0	0	0	0	0	0	0	0	0	0	0	0	0	0	0	0	0	0	0	0	0	0	0	0	0	0	0	0	0	0	0	0	0	0	0	0
OTU_1613	ay533382.1 eubacterium yurii subsp. schtitka str. atcc 43716 ;k__bacteria;p__firmicutes;c__clostridia;o__clostridiales;f__eubacteriaceae;g__eubacterium;s__eubacterium yurii;superkingdom__bacteria	88	1.50894636568104e-149	533.280100512962	0	0	0	5	0	0	1	0	0	0	0	0	0	0	0	0	0	0	0	0	0	0	0	0	0	0	0	0	0	0	0	0	0	0	0	0	0	0	0	0	0	0	0	0	0
OTU_1614	ab008209.1 lactobacillus gasseri dsm 20243 ;k__bacteria;p__firmicutes;c__bacilli;o__lactobacillales;f__lactobacillaceae;g__lactobacillus;s__lactobacillus gasseri;superkingdom__bacteria	100	1.24025420007981e-082	309.662369175173	0	0	0	0	0	0	0	0	0	0	0	0	0	0	0	0	0	0	0	0	0	0	0	0	0	0	0	0	0	0	0	0	0	0	0	0	0	0	0	0	0	0	0	0	0
OTU_1615	uncultured turicibacter sp. ;k__bacteria;p__firmicutes;c__erysipelotrichia;o__erysipelotrichales;f__erysipelotrichaceae;g__turicibacter;s__turicibacter spp.;superkingdom__bacteria	87.0535714285714	8.83417441485538e-153	544.100313319629	0	0	0	0	0	0	0	0	0	0	0	0	0	0	0	4	0	0	0	0	3	0	0	0	0	0	0	0	0	0	0	0	0	0	0	0	0	0	0	0	0	0	0	0	0
OTU_1616	uncultured megasphaera sp. ;k__bacteria;p__firmicutes;c__negativicutes;o__selenomonadales;f__veillonellaceae;g__megasphaera;s__megasphaera spp.;superkingdom__bacteria	96.8036529680365	0	728.043931032972	2	0	0	0	0	0	0	0	0	0	0	0	0	0	0	0	0	0	0	0	0	0	0	0	0	0	0	0	0	0	0	0	175	0	0	0	0	0	0	0	0	0	0	0	0
OTU_1617	ay094065.1 lactobacillus sp. str. idlac ;k__bacteria;p__firmicutes;c__bacilli;o__lactobacillales;f__lactobacillaceae;g__lactobacillus;s__lactobacillus zeae;superkingdom__bacteria;species group lactobacillus casei group	97.0982142857143	0	749.684356646306	0	0	0	0	0	0	0	0	0	0	0	0	0	0	0	0	0	0	0	0	0	0	0	0	0	0	0	0	0	0	0	0	0	0	0	0	0	0	0	1	0	0	0	0	0
OTU_1618	x81872.1 corynebacterium pseudogenitalium str. nctc 11860 ;k__bacteria;p__actinobacteria;c__actinobacteria;o__actinomycetales;f__corynebacteriaceae;g__corynebacterium;s__corynebacterium pseudogenitalium;superkingdom__bacteria;subclass actinobacteridae;suborder__corynebacterineae	95.9715639810427	0	677.549604601858	0	0	0	0	0	1	0	0	0	0	0	0	0	0	0	0	0	0	0	0	0	0	0	0	0	0	0	0	0	0	0	0	0	0	0	0	0	0	0	0	0	0	0	0	0
OTU_1620	escherichia coli o157:h7 ;k__bacteria;p__proteobacteria;c__gammaproteobacteria;o__enterobacteriales;f__enterobacteriaceae;g__escherichia;s__escherichia coli;superkingdom__bacteria	95.7589285714286	0	722.633824629638	0	1	0	0	0	0	0	0	0	0	0	0	0	0	0	0	0	0	0	0	0	0	0	0	0	0	0	0	0	0	0	0	0	0	0	0	0	0	0	0	0	0	0	0	0
OTU_1621	uncultured megasphaera sp. ;k__bacteria;p__firmicutes;c__negativicutes;o__selenomonadales;f__veillonellaceae;g__megasphaera;s__megasphaera spp.;superkingdom__bacteria	95.2164009111617	0	697.386661414082	0	0	0	0	0	0	0	0	0	0	0	0	0	0	0	0	0	0	0	0	0	0	0	0	0	0	0	0	0	0	0	0	15	0	0	0	0	0	0	0	0	0	0	0	0
OTU_1622	sporobacterium sp. wal 1855d ;k__bacteria;p__firmicutes;c__clostridia;o__clostridiales;f__lachnospiraceae;g__sporobacterium;s__sporobacterium sp.;superkingdom__bacteria	95.5082742316785	0	679.35297340297	0	0	0	0	0	0	1	0	0	0	1	0	0	0	0	1	0	0	0	0	0	0	0	0	0	0	0	0	0	0	0	0	0	0	0	0	3	0	0	0	0	0	0	0	0
OTU_1623	aj438048.1 corynebacterium tuberculostearicum str. cip102076 ;k__bacteria;p__actinobacteria;c__actinobacteria;o__actinomycetales;f__corynebacteriaceae;g__corynebacterium;s__corynebacterium tuberculostearicum;superkingdom__bacteria;subclass actinobacteridae;suborder__corynebacterineae	96.9837587006961	0	711.813611822971	113	20	132	11	675	31	29	887	525	16	43	1649	50	670	24	6	13	9	855	10	546	6	11	4	73	13	3	56	197	9	15	663	24	10	17	27	28	2	31	700	75	2	5	210	200
OTU_1625	gq483527.1 preterm birth and necrotizing enterocolitis change gut colonization preterm pigs caecum content isolate m_3aintestinal str. m_3a ;k__bacteria;p__firmicutes;c__clostridia;o__clostridiales;f__clostridiaceae;g__clostridium;s__clostridium paraputrificum;superkingdom__bacteria	99.5271867612293	0	755.09446304964	0	0	0	0	0	0	0	0	0	0	0	0	0	0	0	0	0	0	0	0	0	0	0	0	0	0	0	0	0	0	0	0	0	0	0	0	0	0	0	0	0	0	0	0	0
OTU_1626	eubacterium contortum ;k__bacteria;p__firmicutes;c__clostridia;o__clostridiales;f__lachnospiraceae;g__lachnoclostridium;s__eubacterium contortum;superkingdom__bacteria	99.5271867612293	0	755.09446304964	0	0	0	0	0	0	0	0	0	0	0	0	0	0	0	0	0	0	0	0	0	0	0	0	1	0	0	0	1	0	0	0	0	0	0	0	0	0	0	0	0	0	0	0	4
OTU_1627	gq051143.1 topographical and temporal human skin microbiome skin antecubital fossa clone nbu496c01c1 ;k__bacteria;p__proteobacteria;c__gammaproteobacteria;o__pseudomonadales;f__moraxellaceae;g__acinetobacter;s__acinetobacter johnsonii;superkingdom__bacteria	96.8819599109131	0	744.274250242973	0	0	0	0	0	0	0	0	0	0	0	0	0	0	0	0	0	0	3	0	0	0	0	0	0	0	0	0	0	0	0	0	0	0	0	0	0	0	0	0	0	0	0	0	0
OTU_1628	u43697.1 oral clone 3.23 ;k__bacteria;p__bacteroidetes;c__bacteroidia;o__bacteroidales;f__porphyromonadaceae;g__porphyromonas;s__porphyromonas endodontalis;superkingdom__bacteria;superphylum__bacteroidetes/chlorobi group	93.2584269662921	0	661.319285391857	0	0	0	0	0	0	0	0	0	0	0	0	0	0	8	0	0	0	0	0	0	0	0	0	0	0	0	0	0	0	0	0	0	0	0	0	0	0	0	0	0	0	0	0	0
OTU_1629	gq101558.1 topographical and temporal human skin microbiome skin umbilicus clone nbw496e05c1 ;k__bacteria;p__firmicutes;c__clostridia;o__clostridiales;f__peptoniphilaceae;g__peptoniphilus;s__peptoniphilus asaccharolyticus;superkingdom__bacteria	97.1496437054632	0	702.796767817415	0	0	0	0	0	0	0	0	0	0	2	0	0	0	0	0	0	0	0	0	0	0	0	0	0	0	0	0	0	0	1	0	0	0	0	0	0	1	0	0	0	0	0	0	0
OTU_1631	prevotella disiens ;k__bacteria;p__bacteroidetes;c__bacteroidia;o__bacteroidales;f__prevotellaceae;g__prevotella;s__prevotella disiens;superkingdom__bacteria;superphylum__bacteroidetes/chlorobi group	93.3179723502304	0	652.302441386301	0	0	0	0	0	0	0	0	0	0	0	0	0	0	0	0	0	0	0	0	0	0	0	0	0	0	0	0	0	0	0	0	0	0	0	0	0	0	0	0	0	0	0	0	1
OTU_1632	uncultured capnocytophaga sp. ;k__bacteria;p__bacteroidetes;c__flavobacteriia;o__flavobacteriales;f__flavobacteriaceae;g__capnocytophaga;s__capnocytophaga spp.;superkingdom__bacteria;superphylum__bacteroidetes/chlorobi group	99.548532731377	0	791.161839071864	0	0	0	0	0	0	0	0	0	0	0	0	0	0	0	0	0	0	0	0	0	0	0	0	0	0	0	0	0	0	0	0	0	0	0	0	0	0	0	0	0	0	0	0	0
OTU_1633	gq078717.1 topographical and temporal human skin microbiome skin toe web space clone nbw1172a07c1 ;k__bacteria;p__firmicutes;c__bacilli;o__lactobacillales;f__lactobacillaceae;g__lactobacillus;s__lactobacillus iners;superkingdom__bacteria	91.685393258427	1.81050512507478e-180	636.072122176301	0	0	0	0	0	0	0	0	0	0	0	0	0	0	0	0	0	0	0	0	0	0	0	0	0	0	0	0	0	0	0	0	0	0	0	0	0	1	0	0	0	0	0	0	0
OTU_1635	neisseria sp. 2466a ;k__bacteria;p__proteobacteria;c__betaproteobacteria;o__neisseriales;f__neisseriaceae;g__neisseria;s__neisseria sp.;superkingdom__bacteria	91.9821826280624	0	648.695703784079	0	0	0	0	0	0	0	0	0	0	0	0	0	0	0	0	0	0	0	0	0	0	0	0	0	0	0	0	0	0	0	0	0	0	0	0	0	0	0	0	0	0	0	0	0
OTU_1636	prevotella timonensis ;k__bacteria;p__bacteroidetes;c__bacteroidia;o__bacteroidales;f__prevotellaceae;g__prevotella;s__prevotella timonensis;superkingdom__bacteria;superphylum__bacteroidetes/chlorobi group	96.3882618510158	0	728.043931032972	0	0	0	0	0	0	0	0	0	0	0	0	0	0	0	0	0	0	0	0	0	0	0	0	0	0	0	0	0	0	0	0	0	0	0	0	0	0	0	0	0	0	0	0	0
OTU_1639	peptococcus sp. canine oral taxon 334 ;k__bacteria;p__firmicutes;c__clostridia;o__clostridiales;f__peptococcaceae;g__peptococcus;s__peptococcus sp.;superkingdom__bacteria	93.9732142857143	0	682.959711005192	0	0	0	0	0	0	0	0	0	0	0	0	0	0	0	0	0	0	0	0	0	0	0	0	0	0	0	0	0	0	0	0	0	0	0	0	0	0	0	0	0	0	0	0	0
OTU_1641	lactobacillus iners ;k__bacteria;p__firmicutes;c__bacilli;o__lactobacillales;f__lactobacillaceae;g__lactobacillus;s__lactobacillus iners;superkingdom__bacteria	93.287037037037	0	648.695703784079	9	0	0	0	3	3	0	0	0	82	5	0	19	41	0	4	0	0	2	0	0	1	1	0	0	0	1	0	0	0	20	1	0	0	1	8	1	42	7	0	2	4	0	1	1
OTU_1642	fj557003.1 lactobacillus gasseri str. ncc2858 ;k__bacteria;p__firmicutes;c__bacilli;o__lactobacillales;f__lactobacillaceae;g__lactobacillus;s__lactobacillus gasseri;superkingdom__bacteria	95.3125	0	713.616980624082	0	0	21	0	1	0	1	1	0	1	5	0	9	0	0	0	1	3	0	0	0	0	0	0	0	0	1	0	0	12	0	0	0	0	0	0	13	0	0	0	0	0	0	8	0
OTU_1643	fj749419.1 lactobacillus helveticus str. imau50017 ;k__bacteria;p__firmicutes;c__bacilli;o__lactobacillales;f__lactobacillaceae;g__lactobacillus;s__lactobacillus helveticus;superkingdom__bacteria	95.3125	0	713.616980624082	27	7	0	0	3	10	8	84	55	1	2	7	11	3	8	3	1	0	68	8	23	44	39	2	25	1	4	62	2	0	5	21	2	1	1	6	26	6	3	29	21	2	0	19	2
OTU_1644	uncultured enterobacter sp. ;k__bacteria;p__proteobacteria;c__gammaproteobacteria;o__enterobacteriales;f__enterobacteriaceae;g__enterobacter;s__enterobacter spp.;superkingdom__bacteria	93.75	0	648.695703784079	0	0	0	0	0	0	0	0	0	0	0	0	0	0	0	0	0	0	0	0	0	0	0	0	0	0	0	0	0	0	0	0	0	0	0	0	0	0	0	0	0	0	0	0	0
OTU_1645	gq078717.1 topographical and temporal human skin microbiome skin toe web space clone nbw1172a07c1 ;k__bacteria;p__firmicutes;c__bacilli;o__lactobacillales;f__lactobacillaceae;g__lactobacillus;s__lactobacillus iners;superkingdom__bacteria	90	4.6000919018822e-175	618.038434165189	0	0	0	0	1	1	0	0	0	0	1	0	0	0	0	2	0	0	0	0	0	0	0	0	0	0	0	0	0	0	0	0	0	0	0	0	0	0	0	0	0	0	0	0	0
OTU_1646	gq009266.1 topographical and temporal human skin microbiome skin popliteal fossa clone nbw829c12c1 ;k__bacteria;p__firmicutes;c__bacilli;o__lactobacillales;f__lactobacillaceae;g__lactobacillus;s__lactobacillus jensenii;superkingdom__bacteria	99.6575342465753	2.26311939917239e-146	522.459887706295	0	0	0	0	1	0	0	0	0	0	0	0	0	0	0	0	0	0	0	0	0	0	0	0	1	0	0	0	0	0	0	0	0	1	0	0	0	0	0	0	0	0	0	0	0
OTU_1648	ay958925.2 microbes on human vaginal epithelium clone rrna152 ;k__bacteria;p__actinobacteria;c__actinobacteria;o__bifidobacteriales;f__bifidobacteriaceae;g__gardnerella;s__gardnerella vaginalis;superkingdom__bacteria;subclass actinobacteridae	96.1722488038278	0	682.959711005192	0	0	0	0	0	0	0	0	0	0	0	0	0	0	0	0	0	0	0	0	0	0	0	0	0	0	0	0	0	0	0	0	0	0	0	0	0	0	0	0	1	0	0	0	0
OTU_1649	actinomycetospora sp. cap 335 ;k__bacteria;p__actinobacteria;c__actinobacteria;o__actinomycetales;f__pseudonocardiaceae;g__actinomycetospora;s__actinomycetospora sp.;superkingdom__bacteria;subclass actinobacteridae;suborder__pseudonocardineae	99.0950226244344	0	780.341626265197	0	0	0	0	0	0	0	0	0	0	0	0	0	0	0	0	0	0	0	0	0	0	0	0	0	0	0	0	0	0	0	0	0	0	0	0	0	0	0	0	0	0	0	0	0
OTU_1654	gq009266.1 topographical and temporal human skin microbiome skin popliteal fossa clone nbw829c12c1 ;k__bacteria;p__firmicutes;c__bacilli;o__lactobacillales;f__lactobacillaceae;g__lactobacillus;s__lactobacillus jensenii;superkingdom__bacteria	97.3214285714286	0	755.09446304964	3	0	0	2	35	1	3	1	2	1	4	27	21	2	0	5	0	1	4	14	2	0	0	5	5	0	9	2	11	2	3	2	0	9	30	6	4	10	1	1	3	1	25	1	7
OTU_1657	prevotella sp. s4_10 ;k__bacteria;p__bacteroidetes;c__bacteroidia;o__bacteroidales;f__prevotellaceae;g__prevotella;s__prevotella sp.;superkingdom__bacteria;superphylum__bacteroidetes/chlorobi group	98.2857142857143	3.85430528221135e-080	302.448893970728	0	0	0	0	0	0	0	0	0	0	0	0	0	0	1	0	0	0	0	0	0	0	0	0	0	0	0	0	0	0	0	0	0	0	0	0	0	0	0	0	0	0	0	0	0
OTU_1658	escherichia coli ;k__bacteria;p__proteobacteria;c__gammaproteobacteria;o__enterobacteriales;f__enterobacteriaceae;g__escherichia;s__escherichia coli;superkingdom__bacteria	98.3333333333333	7.55432959840153e-083	311.465737976284	0	0	0	0	0	3	0	0	0	0	0	0	0	0	0	0	2	1	0	0	0	0	0	1	0	0	0	0	0	0	0	0	0	0	0	0	0	0	0	0	0	0	0	0	1
OTU_1659	aj540309.1 actinomyces graevenitzii str. ccug 27294 ;k__bacteria;p__actinobacteria;c__actinobacteria;o__actinomycetales;f__actinomycetaceae;g__actinomyces;s__actinomyces graevenitzii;superkingdom__bacteria;subclass actinobacteridae;suborder__actinomycineae	99.548532731377	0	787.555101469642	0	0	0	0	0	0	0	0	0	0	0	0	0	0	0	0	0	0	0	0	0	0	0	0	0	0	0	0	0	0	0	0	0	0	0	0	0	0	0	0	3	0	0	0	0
OTU_1660	aj311620.2 clostridium hathewayi str. dsm 13479 = ccug 43 ;k__bacteria;p__firmicutes;c__clostridia;o__clostridiales;f__lachnospiraceae;g__lachnoclostridium;s__clostridium hathewayi;superkingdom__bacteria	95.4869358669834	0	673.942866999636	0	0	0	0	0	0	0	0	0	0	0	0	0	0	0	0	0	0	0	1	0	0	0	0	0	0	0	0	0	0	0	0	0	0	0	0	1	0	0	0	0	0	0	0	0
OTU_1662	fj557907.1 survey approach assess endotracheal tube biofilms and their origins biofilm extubated endotracheal tube icu patient clone et_g_2f08 ;k__bacteria;p__firmicutes;c__clostridia;o__clostridiales;f__lachnospiraceae;g__moryella;s__moryella indoligenes;superkingdom__bacteria	96.2174940898345	0	691.976555010748	0	0	0	3	0	0	3	0	0	0	1	0	1	0	0	0	0	0	0	0	0	0	0	0	0	1	0	0	0	0	0	0	0	0	0	0	0	0	0	0	0	0	0	0	0
OTU_1663	fj683588.1 synecology primary and secondary habitats escherichia coli o157:h7 fecal marc beef cattle feedlot animal #4351 pen 301 ;k__bacteria;p__bacteroidetes;c__bacteroidia;o__bacteroidales;f__bacteroidaceae;g__bacteroides;s__bacteroides coprophilus;superkingdom__bacteria;superphylum__bacteroidetes/chlorobi group	99.7747747747748	0	796.571945475198	0	0	0	0	0	0	0	0	0	0	0	0	0	0	0	0	0	0	0	7	0	0	0	0	0	0	0	0	0	0	0	0	0	0	0	0	0	0	0	0	0	0	0	0	0
OTU_1665	z19107.1 photobacterium phosphoreum ;k__bacteria;p__proteobacteria;c__gammaproteobacteria;o__vibrionales;f__vibrionaceae;g__photobacterium;s__photobacterium phosphoreum;superkingdom__bacteria	99.5535714285714	0	800.17868307742	1	0	0	0	0	0	0	0	0	0	0	0	0	0	0	0	0	0	0	0	4	0	0	0	0	0	0	0	0	0	0	0	0	0	0	0	0	0	0	0	0	0	0	0	0
OTU_1666	af233876.1 comamonas denitrificans str. 110 ;k__bacteria;p__proteobacteria;c__betaproteobacteria;o__burkholderiales;f__comamonadaceae;g__comamonas;s__comamonas denitrificans;superkingdom__bacteria	98.8839285714286	0	785.751732668531	0	0	0	0	0	0	0	0	0	0	0	0	0	0	0	0	0	0	0	0	0	0	0	0	0	0	0	0	0	0	0	0	0	0	0	0	0	0	0	0	0	0	0	0	0
OTU_1667	eu009196.1 shigella sonnei str. fbd022 ;k__bacteria;p__proteobacteria;c__gammaproteobacteria;o__enterobacteriales;f__enterobacteriaceae;g__shigella;s__shigella sonnei;superkingdom__bacteria	96.6517857142857	0	740.66751264075	4	16	0	1	0	6	0	0	1	0	0	0	0	5	10	0	16	39	0	0	0	13	0	18	0	15	0	0	23	25	3	0	0	17	0	0	0	0	0	0	0	0	0	0	4
OTU_1668	fj879539.1 diets enriched oat or wheat bran temporally and alter fecal rat feces animal fed control diet ;k__bacteria;p__firmicutes;c__bacilli;o__lactobacillales;f__lactobacillaceae;g__lactobacillus;s__lactobacillus acidophilus;superkingdom__bacteria	97.5336322869955	0	751.487725447418	2	2	4	1	0	2	2	8	10	0	0	9	0	0	11	0	5	2	10	2	6	4	4	14	8	2	4	7	2	2	1	6	20	9	1	1	7	0	5	7	3	0	1	14	4
OTU_1676	ay942558.1 enterococcus faecalis str. chdc ye2 ;k__bacteria;p__firmicutes;c__bacilli;o__lactobacillales;f__enterococcaceae;g__enterococcus;s__enterococcus faecalis;superkingdom__bacteria	95.5357142857143	0	719.027087027416	2	4	0	0	0	3	0	0	9	2	1	0	0	0	4	0	3	7	0	0	0	28	12	2	1	0	0	0	75	0	1	0	0	78	0	0	6	1	4	3	0	1	0	2	4
OTU_1680	eu465397.1 lion feces clone li3_aah76f08 ;k__bacteria;p__firmicutes;c__clostridia;o__clostridiales;f__lachnospiraceae;g__blautia;s__ruminococcus gnavus;superkingdom__bacteria	95.7446808510638	0	682.959711005192	0	0	0	0	0	0	0	0	0	0	0	0	0	0	0	0	0	0	0	0	0	0	0	0	0	0	0	0	0	0	0	0	0	0	0	0	1	0	0	0	0	0	0	0	0
OTU_1685	gordonibacter pamelaeae 7_10_1_b ;k__bacteria;p__actinobacteria;c__actinobacteria;o__coriobacteriales;f__coriobacteriaceae;g__gordonibacter;s__gordonibacter pamelaeae;superkingdom__bacteria;subclass coriobacteridae;suborder__coriobacterineae	99.7635933806147	0	758.701200651862	0	0	0	0	0	0	0	0	0	0	0	0	0	0	0	0	0	0	2	0	0	0	0	0	0	0	0	0	0	0	0	0	0	0	0	0	0	0	0	0	0	0	0	0	0
OTU_1689	clostridium sp. nd2 ;k__bacteria;p__firmicutes;c__clostridia;o__clostridiales;f__clostridiaceae;g__clostridium;s__clostridium sp.;superkingdom__bacteria	96.6903073286052	0	697.386661414082	1	0	0	0	0	2	0	0	0	0	0	0	0	0	0	0	0	0	5	0	0	0	0	0	16	0	0	0	0	0	0	0	0	1	0	0	0	1	0	11	0	0	0	0	5
OTU_1690	filifactor sp. canine oral taxon 164 ;k__bacteria;p__firmicutes;c__clostridia;o__clostridiales;f__peptostreptococcaceae;g__filifactor;s__filifactor sp.;superkingdom__bacteria	88.7780548628429	1.08923237322897e-144	517.049781302961	0	0	0	7	0	0	0	0	0	0	0	0	1	0	0	0	0	0	0	0	0	0	0	0	0	0	0	0	0	0	0	0	0	0	0	0	0	0	0	0	0	0	0	0	0
OTU_1692	escherichia coli ;k__bacteria;p__proteobacteria;c__gammaproteobacteria;o__enterobacteriales;f__enterobacteriaceae;g__escherichia;s__escherichia coli;superkingdom__bacteria	100	0	657.712547789635	0	0	0	0	0	0	0	0	0	0	0	0	0	0	0	0	0	0	0	0	0	0	0	0	0	0	0	0	0	0	0	0	0	0	0	0	0	0	0	0	0	0	0	0	0
OTU_1693	ef621894.1 campylobacter canadensis str. l266 ;k__bacteria;p__proteobacteria;c__epsilonproteobacteria;o__campylobacterales;f__campylobacteraceae;g__campylobacter;s__campylobacter canadensis;superkingdom__bacteria;subphylum__delta/epsilon subdivisions	94.811320754717	0	666.729391795191	0	0	0	0	0	0	0	0	0	0	0	0	0	0	0	0	0	0	3	0	0	0	0	0	0	0	0	0	0	0	0	0	0	0	0	0	0	0	0	0	0	0	0	0	0
OTU_1694	eubacterium sp. oral clone bu061 ;k__bacteria;p__firmicutes;c__clostridia;o__clostridiales;f__eubacteriaceae;g__eubacterium;s__eubacterium sp.;superkingdom__bacteria	96.9267139479905	0	704.600136618526	0	0	0	2	0	0	0	0	1	0	1	4	1	0	4	0	0	2	1	0	0	0	0	1	0	0	0	0	2	0	2	0	0	1	0	0	1	0	0	0	0	0	2	0	0
OTU_1695	uncultured alkanindiges sp. ;k__bacteria;p__proteobacteria;c__gammaproteobacteria;o__pseudomonadales;f__moraxellaceae;g__alkanindiges;s__alkanindiges spp.;superkingdom__bacteria	97.5663716814159	0	765.914675856307	0	0	0	0	0	0	0	0	0	0	0	0	0	0	0	0	0	0	7	0	0	0	0	0	0	0	0	0	0	0	0	0	0	0	0	1	0	0	0	0	0	0	0	0	0
OTU_1696	ay604564.1 clostridium celerecrescens str. haw_g4 ;k__bacteria;p__firmicutes;c__clostridia;o__clostridiales;f__lachnospiraceae;g__lachnoclostridium;s__clostridium celerecrescens;superkingdom__bacteria	95.5082742316785	0	677.549604601858	0	0	0	0	0	0	0	0	0	0	0	0	0	0	0	0	0	0	0	0	0	0	0	0	0	0	0	0	0	0	0	0	0	0	0	0	0	0	0	0	0	0	0	0	0
OTU_1701	eubacterium ventriosum ;k__bacteria;p__firmicutes;c__clostridia;o__clostridiales;f__eubacteriaceae;g__eubacterium;s__eubacterium ventriosum;superkingdom__bacteria	95.0354609929078	0	672.139498198525	0	0	0	0	0	0	0	0	0	0	0	0	0	0	0	0	0	0	0	0	11	0	0	0	0	0	0	0	0	0	0	0	0	0	0	0	0	0	0	0	0	0	0	0	0
OTU_1702	af110272.1 sarcina ventriculi ;k__bacteria;p__firmicutes;c__clostridia;o__clostridiales;f__clostridiaceae;g__sarcina;s__sarcina ventriculi;superkingdom__bacteria	99.7635933806147	0	758.701200651862	0	0	0	0	0	0	0	0	0	0	0	0	0	0	0	0	0	0	0	0	0	0	0	0	0	0	0	0	0	0	0	0	0	0	0	0	0	0	0	0	0	0	0	0	0
OTU_1703	gq078717.1 topographical and temporal human skin microbiome skin toe web space clone nbw1172a07c1 ;k__bacteria;p__firmicutes;c__bacilli;o__lactobacillales;f__lactobacillaceae;g__lactobacillus;s__lactobacillus iners;superkingdom__bacteria	98.8372093023256	1.80530235387082e-80	302.448893970728	0	0	0	0	0	1	0	0	0	0	0	0	0	1	0	0	0	0	0	0	0	0	0	0	0	0	0	0	0	0	0	0	0	0	1	2	2	0	0	0	0	0	0	0	0
OTU_1706	gq078717.1 topographical and temporal human skin microbiome skin toe web space clone nbw1172a07c1 ;k__bacteria;p__firmicutes;c__bacilli;o__lactobacillales;f__lactobacillaceae;g__lactobacillus;s__lactobacillus iners;superkingdom__bacteria	100	4.75193884750328e-95	351.13985160073	0	0	0	0	0	0	0	0	0	0	0	0	1	0	0	0	0	0	0	0	0	0	0	0	0	0	0	0	0	0	0	0	0	0	1	0	0	0	0	0	0	0	0	0	0
OTU_1707	gq078717.1 topographical and temporal human skin microbiome skin toe web space clone nbw1172a07c1 ;k__bacteria;p__firmicutes;c__bacilli;o__lactobacillales;f__lactobacillaceae;g__lactobacillus;s__lactobacillus iners;superkingdom__bacteria	99.0291262135922	0	726.240562231861	0	1	0	1	4	3	0	0	0	1	10	0	3	8	0	14	0	0	1	1	0	0	2	0	1	5	85	0	0	0	6	0	0	0	6	8	4	3	4	0	1	7	1	0	0
OTU_1708	eu009196.1 shigella sonnei str. fbd022 ;k__bacteria;p__proteobacteria;c__gammaproteobacteria;o__enterobacteriales;f__enterobacteriaceae;g__shigella;s__shigella sonnei;superkingdom__bacteria	100	2.54619626674505e-68	262.774780346281	0	0	0	0	0	0	0	0	0	0	0	0	0	0	0	0	0	1	0	0	0	0	0	0	0	0	0	0	0	0	0	0	0	0	0	0	0	0	0	0	0	0	0	0	0
OTU_1712	escherichia coli ;k__bacteria;p__proteobacteria;c__gammaproteobacteria;o__enterobacteriales;f__enterobacteriaceae;g__escherichia;s__escherichia coli;superkingdom__bacteria	96.4285714285714	0	737.060775038528	1	1	0	0	0	2	0	0	2	0	0	0	0	0	4	0	5	17	0	0	0	7	0	1	0	0	0	0	1	2	4	0	0	2	0	0	0	0	0	0	0	0	0	0	1
OTU_1715	ruminococcus sp. id1 ;k__bacteria;p__firmicutes;c__clostridia;o__clostridiales;f__ruminococcaceae;g__ruminococcus;s__ruminococcus sp.;superkingdom__bacteria	96.9267139479905	0	704.600136618526	0	0	0	0	0	0	0	0	0	0	0	0	0	0	0	0	0	0	0	0	0	0	0	0	1	0	0	0	0	0	0	2	0	0	0	0	0	0	0	0	0	0	0	0	0
OTU_1717	dq399761.1 psychrobacter sp. b_5151 ;k__bacteria;p__proteobacteria;c__gammaproteobacteria;o__pseudomonadales;f__moraxellaceae;g__psychrobacter;s__psychrobacter celer;superkingdom__bacteria	99.5535714285714	0	800.17868307742	0	0	0	0	0	0	0	0	0	0	0	0	0	0	0	0	0	0	6	0	0	0	0	0	0	0	0	0	0	0	0	0	0	0	0	0	0	0	0	0	0	0	0	0	0
OTU_1718	howardella ureilytica ;k__bacteria;p__firmicutes;c__clostridia;o__clostridiales;f__clostridiales;g__howardella;s__howardella ureilytica;superkingdom__bacteria	99.7635933806147	0	758.701200651862	0	0	0	0	0	0	0	0	0	0	0	0	0	0	0	0	0	0	0	0	0	0	0	0	3	0	0	0	1	0	0	0	0	0	0	0	0	0	0	0	0	0	0	0	0
OTU_1722	uncultured bacteroides sp. ;k__bacteria;p__bacteroidetes;c__bacteroidia;o__bacteroidales;f__bacteroidaceae;g__bacteroides;s__bacteroides spp.;superkingdom__bacteria;superphylum__bacteroidetes/chlorobi group	94.131455399061	0	655.909178988524	0	0	0	0	0	0	0	0	0	0	0	0	0	0	0	1	0	0	0	0	0	0	0	0	0	0	0	0	0	0	0	0	0	0	0	0	0	0	0	0	0	0	0	0	0
OTU_1723	candidatus arthromitus sp. sfb_mouse ;k__bacteria;p__firmicutes;c__clostridia;o__clostridiales;f__clostridiaceae;g__candidatus arthromitus;s__candidatus arthromitus sp. sfb_mouse;superkingdom__bacteria	92.8104575163399	9.40045848170002e-58	226.707404324057	0	0	0	0	0	0	0	0	0	0	0	0	0	0	0	0	0	0	0	0	0	0	0	1	1	0	0	0	0	0	1	0	0	0	0	0	0	0	0	0	0	0	0	0	0
OTU_1726	gq033272.1 topographical and temporal human skin microbiome skin volar forearm clone nbw1028g04c1 ;k__bacteria;p__firmicutes;c__bacilli;o__bacillales;f__staphylococcaceae;g__staphylococcus;s__staphylococcus aureus;superkingdom__bacteria	96.875	0	746.077619044084	1	0	0	0	0	0	0	0	1	0	0	0	3	4	0	0	0	6	0	0	0	8	1	0	1	0	0	0	0	0	1	0	0	0	0	0	0	0	0	0	0	0	0	1	1
OTU_1728	uncultured desulfovibrio sp. ;k__bacteria;p__proteobacteria;c__deltaproteobacteria;o__desulfovibrionales;f__desulfovibrionaceae;g__desulfovibrio;s__desulfovibrio spp.;superkingdom__bacteria;subphylum__delta/epsilon subdivisions	100	0	791.161839071864	0	0	0	0	0	3	0	0	0	0	0	0	0	0	0	0	0	0	0	0	0	0	0	0	0	0	0	0	0	0	0	0	0	0	0	0	0	0	0	0	0	0	0	0	0
OTU_1729	sporobacterium sp. wal 1855d ;k__bacteria;p__firmicutes;c__clostridia;o__clostridiales;f__lachnospiraceae;g__sporobacterium;s__sporobacterium sp.;superkingdom__bacteria	95.7446808510638	0	682.959711005192	0	0	0	2	0	0	0	0	0	0	0	0	0	0	0	0	0	0	1	0	0	0	0	0	0	0	0	0	0	0	0	0	0	0	0	0	0	0	0	0	0	0	0	0	0
OTU_1730	sporobacterium sp. wal 1855d ;k__bacteria;p__firmicutes;c__clostridia;o__clostridiales;f__lachnospiraceae;g__sporobacterium;s__sporobacterium sp.;superkingdom__bacteria	93.3491686460808	5.98347646038478e-180	634.268753375189	0	0	0	0	0	0	3	0	0	0	1	0	0	0	0	0	0	0	1	0	0	0	0	0	0	0	0	0	0	0	0	0	0	0	0	0	0	0	0	0	0	0	0	0	0
OTU_1732	prevotella sp. s4_10 ;k__bacteria;p__bacteroidetes;c__bacteroidia;o__bacteroidales;f__prevotellaceae;g__prevotella;s__prevotella sp.;superkingdom__bacteria;superphylum__bacteroidetes/chlorobi group	98.8571428571429	9.09217726047541e-82	307.859000374061	0	0	0	0	0	0	0	0	0	0	0	0	0	0	0	0	0	0	0	0	0	0	0	0	0	0	0	0	0	0	0	0	0	0	0	0	0	0	0	0	0	0	0	0	0
OTU_1733	gq078717.1 topographical and temporal human skin microbiome skin toe web space clone nbw1172a07c1 ;k__bacteria;p__firmicutes;c__bacilli;o__lactobacillales;f__lactobacillaceae;g__lactobacillus;s__lactobacillus iners;superkingdom__bacteria	98.876404494382	1.01153660048459e-83	313.269106777395	0	1	0	0	0	0	0	0	0	1	0	0	0	0	0	0	0	0	0	0	0	0	0	0	0	0	0	0	0	0	1	0	0	0	0	0	0	1	0	0	0	0	0	0	1
OTU_1737	ab457024.1 streptococcus pasteurianus ;k__bacteria;p__firmicutes;c__bacilli;o__lactobacillales;f__streptococcaceae;g__streptococcus;s__streptococcus pasteurianus;superkingdom__bacteria	98.876404494382	2.15783253547783e-83	313.269106777395	0	0	0	0	0	0	0	0	0	0	0	0	0	0	0	0	0	0	0	0	0	0	0	0	0	0	0	0	0	0	0	0	0	0	0	0	0	0	0	0	0	0	0	0	0
OTU_1738	uncultured eubacterium sp. ;k__bacteria;p__firmicutes;c__clostridia;o__clostridiales;f__eubacteriaceae;g__eubacterium;s__eubacterium spp.;superkingdom__bacteria	90.1408450704225	1.41201511702448e-162	576.560951739631	0	0	0	0	0	0	0	0	0	0	0	0	0	0	0	0	0	0	0	0	0	0	0	0	0	0	0	0	0	0	0	0	0	0	0	0	0	0	0	0	6	0	0	0	0
OTU_1740	ay959034.1 microbes on human vaginal epithelium clone rrna261 ;k__bacteria;p__actinobacteria;c__actinobacteria;o__bifidobacteriales;f__bifidobacteriaceae;g__gardnerella;s__gardnerella vaginalis;superkingdom__bacteria;subclass actinobacteridae	97.6689976689977	0	726.240562231861	1	0	0	1	0	0	0	1	0	0	0	0	0	0	0	0	7	0	2	0	0	1	1	0	12	21	17	1	0	0	0	1	1	0	1	0	1	1	2	1	0	1	8	1	0
OTU_1746	uncultured clostridium sp. ;k__bacteria;p__firmicutes;c__clostridia;o__clostridiales;f__clostridiaceae;g__clostridium;s__clostridium spp.;superkingdom__bacteria	87.7750611246944	2.01207e-141	506.23	0	0	0	0	0	0	0	0	0	0	0	0	0	0	0	0	0	0	0	0	0	0	0	0	0	0	0	0	0	0	0	0	0	0	0	0	0	0	0	0	0	0	0	0	0
OTU_1749	gq038457.1 topographical and temporal human skin microbiome skin volar forearm clone nbu406e06c1 ;k__bacteria;p__fusobacteria;c__fusobacteriia;o__fusobacteriales;f__leptotrichiaceae;g__sneathia;s__leptotrichia amnionii;superkingdom__bacteria	100	2.78195e-75	286.219	0	0	0	0	0	0	0	0	0	0	0	0	0	0	0	0	0	0	0	0	0	0	0	0	0	0	0	0	0	0	0	0	0	0	0	0	0	0	0	0	0	0	0	0	0
OTU_1750	prevotella bivia ;k__bacteria;p__bacteroidetes;c__bacteroidia;o__bacteroidales;f__prevotellaceae;g__prevotella;s__prevotella bivia;superkingdom__bacteria;superphylum__bacteroidetes/chlorobi group	97.2727272727273	0	740.668	0	0	0	3	1	0	0	0	0	1	5	0	2	0	0	4	0	7	1	4	0	0	0	0	1	0	1	0	0	0	0	0	0	0	1	0	0	0	0	2	1	1	4	0	0
OTU_1751	prevotella sp. s4_bm14 ;k__bacteria;p__bacteroidetes;c__bacteroidia;o__bacteroidales;f__prevotellaceae;g__prevotella;s__prevotella sp.;superkingdom__bacteria;superphylum__bacteroidetes/chlorobi group	96.7816091954023	0	722.634	0	0	0	0	0	0	0	0	0	0	6	0	0	0	0	0	0	0	0	0	0	0	0	0	0	0	0	0	0	0	0	0	0	0	0	0	0	0	0	0	0	0	0	0	0
OTU_1753	prevotella sp. dnf00985 ;k__bacteria;p__bacteroidetes;c__bacteroidia;o__bacteroidales;f__prevotellaceae;g__prevotella;s__prevotella sp.;superkingdom__bacteria;superphylum__bacteroidetes/chlorobi group	97.5169300225734	0	749.684	0	0	0	0	1	0	0	0	0	0	0	0	0	0	36	1	0	0	0	0	0	0	0	0	0	0	0	0	0	0	0	0	0	0	0	0	1	0	0	0	0	0	0	0	3
OTU_1755	gq101563.1 topographical and temporal human skin microbiome skin umbilicus clone nbw496e10c1 ;k__bacteria;p__actinobacteria;c__actinobacteria;o__actinomycetales;f__actinomycetaceae;g__actinomyces;s__actinomyces neuii;superkingdom__bacteria;subclass actinobacteridae;suborder__actinomycineae	95.662100456621	0	699.19	1	0	0	0	1	1	0	2	0	1	2	0	0	0	0	0	0	0	0	2	0	0	0	0	0	0	2	0	0	0	0	0	0	0	0	0	0	0	0	0	0	0	0	0	0
OTU_1756	uncultured clostridium sp. ;k__bacteria;p__firmicutes;c__clostridia;o__clostridiales;f__clostridiaceae;g__clostridium;s__clostridium spp.;superkingdom__bacteria	86.946386946387	1.17188e-144	517.05	0	0	0	0	0	0	0	0	0	0	0	0	0	0	0	0	0	0	0	0	0	0	0	0	0	0	0	0	0	0	0	0	0	0	0	0	0	0	0	0	0	0	0	0	0
OTU_1757	acinetobacter lwoffii ;k__bacteria;p__proteobacteria;c__gammaproteobacteria;o__pseudomonadales;f__moraxellaceae;g__acinetobacter;s__acinetobacter lwoffii;superkingdom__bacteria	96.6666666666667	0	740.668	0	0	0	0	0	0	0	0	0	0	0	0	0	0	0	0	1	0	32	0	0	0	0	0	0	0	0	0	0	0	0	0	0	0	0	0	0	0	0	0	0	6	0	0	0
OTU_1760	sporobacterium sp. wal 1855d ;k__bacteria;p__firmicutes;c__clostridia;o__clostridiales;f__lachnospiraceae;g__sporobacterium;s__sporobacterium sp.;superkingdom__bacteria	96.437054631829	0	693.78	0	0	0	0	0	0	7	0	0	0	0	0	1	0	0	0	0	0	0	0	0	0	0	1	0	0	0	0	0	0	0	0	0	0	0	0	3	0	0	0	0	0	0	0	0
OTU_1761	gq016181.1 topographical and temporal human skin microbiome skin gluteal crease clone nbw822a06c1 ;k__bacteria;p__firmicutes;c__bacilli;o__lactobacillales;f__lactobacillaceae;g__lactobacillus;s__lactobacillus crispatus;superkingdom__bacteria	94.1834451901566	0	690.173	0	0	0	0	0	0	0	0	2	0	0	0	0	0	0	0	0	0	0	0	1	0	0	0	0	0	0	0	0	0	0	0	0	0	0	0	0	0	0	2	0	0	0	0	0
OTU_1763	ruminococcus sp. mlg080_3 ;k__bacteria;p__firmicutes;c__clostridia;o__clostridiales;f__ruminococcaceae;g__ruminococcus;s__ruminococcus sp.;superkingdom__bacteria	97.4056603773585	0	711.814	0	0	0	0	0	0	0	0	0	0	0	0	0	0	0	0	0	0	0	1	0	0	0	0	5	0	0	0	0	0	0	3	0	0	0	0	0	0	0	0	0	0	0	0	0
OTU_1764	prevotella timonensis ;k__bacteria;p__bacteroidetes;c__bacteroidia;o__bacteroidales;f__prevotellaceae;g__prevotella;s__prevotella timonensis;superkingdom__bacteria;superphylum__bacteroidetes/chlorobi group	94.8081264108352	0	695.583	0	0	0	4	0	0	0	0	0	0	0	0	0	0	0	0	0	0	0	0	0	0	0	0	0	0	0	0	0	0	0	0	0	0	0	0	0	0	0	0	0	0	0	0	1
OTU_1765	eu460903.1 short_beaked echidna feces clone ech_aai40c03 ;k__bacteria;p__firmicutes;c__bacilli;o__lactobacillales;f__lactobacillaceae;g__lactobacillus;s__lactobacillus crispatus;superkingdom__bacteria	96.2053571428571	0	731.651	0	1	0	0	0	0	0	5	0	0	0	2	0	1	0	1	0	0	2	26	0	0	0	0	14	0	0	0	0	0	0	0	0	1	0	0	0	1	0	3	0	0	0	0	0
OTU_1770	uncultured prevotella sp. ;k__bacteria;p__bacteroidetes;c__bacteroidia;o__bacteroidales;f__prevotellaceae;g__prevotella;s__prevotella spp.;superkingdom__bacteria;superphylum__bacteroidetes/chlorobi group	89.438202247191	3.48129e-164	581.971	0	0	0	0	0	0	0	0	0	0	0	0	0	0	0	0	0	0	0	0	0	0	0	0	0	0	0	0	0	0	0	0	0	0	0	0	0	0	0	0	0	0	0	0	0
OTU_1771	prevotella timonensis ;k__bacteria;p__bacteroidetes;c__bacteroidia;o__bacteroidales;f__prevotellaceae;g__prevotella;s__prevotella timonensis;superkingdom__bacteria;superphylum__bacteroidetes/chlorobi group	95.7110609480813	0	713.617	0	0	0	0	0	0	0	0	0	0	0	0	0	0	0	0	0	0	0	0	0	0	0	0	0	0	0	0	0	0	0	0	0	0	0	0	0	0	0	0	0	0	0	0	0
OTU_1773	enterococcus canis ;k__bacteria;p__firmicutes;c__bacilli;o__lactobacillales;f__enterococcaceae;g__enterococcus;s__enterococcus canis;superkingdom__bacteria	93.9732142857143	0	686.566	3	1	0	0	0	0	0	0	0	0	1	0	0	0	0	0	0	0	0	0	0	2	4	0	0	0	0	0	0	0	0	0	0	0	0	0	0	0	1	0	0	0	0	1	0
OTU_1774	bacillus sp. g47 ;k__bacteria;p__firmicutes;c__bacilli;o__bacillales;f__bacillaceae;g__bacillus;s__bacillus sp.;superkingdom__bacteria	99.554565701559	0	801.982	0	0	0	0	0	0	0	0	0	0	0	0	0	0	0	0	0	0	0	0	0	0	0	0	0	0	0	0	0	0	0	0	0	0	0	0	0	0	0	0	0	0	0	0	0
OTU_1775	corynebacterium tuscaniense ;k__bacteria;p__actinobacteria;c__actinobacteria;o__actinomycetales;f__corynebacteriaceae;g__corynebacterium;s__corynebacterium tuscaniense;superkingdom__bacteria;subclass actinobacteridae;suborder__corynebacterineae	99.5121951219512	0	731.651	103	0	0	0	0	0	1	0	2	1	0	0	45	0	0	0	1	0	1	0	2	0	0	0	0	0	0	0	0	2	0	1	1	0	0	0	47	0	0	0	0	19	0	23	1
OTU_1776	murdochiella sp. s9 pr_10 ;k__bacteria;p__firmicutes;c__clostridia;o__clostridiales;f__peptoniphilaceae;g__murdochiella;s__murdochiella sp.;superkingdom__bacteria	92.1800947867299	2.37075e-172	609.022	0	0	0	0	0	0	0	0	0	0	0	0	0	0	0	0	0	0	0	0	0	0	0	0	0	0	0	0	0	0	0	0	0	0	0	0	0	0	0	0	0	0	0	0	0
OTU_1777	kluyvera georgiana ;k__bacteria;p__proteobacteria;c__gammaproteobacteria;o__enterobacteriales;f__enterobacteriaceae;g__kluyvera;s__kluyvera georgiana;superkingdom__bacteria	94.7619047619048	0	654.105810187413	0	0	0	0	0	0	0	0	0	0	0	0	0	0	0	0	0	0	0	0	0	0	0	0	0	3	0	0	0	1	0	0	0	0	0	0	0	0	0	0	0	0	0	0	0
OTU_1778	gq032088.1 topographical and temporal human skin microbiome skin antecubital fossa clone nbw898b06c1 ;k__bacteria;p__firmicutes;c__clostridia;o__clostridiales;f__peptoniphilaceae;g__peptoniphilus;s__peptoniphilus asaccharolyticus;superkingdom__bacteria	96.9194312796209	0	702.796767817415	1	0	1	0	2	1	1	0	0	0	5	1	3	1	1	3	3	1	2	1	0	0	0	0	1	0	0	0	0	0	4	0	2	2	0	0	9	0	0	0	1	0	0	14	4
OTU_1780	gq011899.1 topographical and temporal human skin microbiome skin nare clone nbw746e07c1 ;k__bacteria;p__firmicutes;c__bacilli;o__bacillales;f__staphylococcaceae;g__staphylococcus;s__staphylococcus epidermidis;superkingdom__bacteria	93.9732142857143	0	686.566448607414	0	0	0	1	0	0	0	0	0	1	0	0	0	0	18	0	0	1	1	0	0	1	0	0	0	0	0	0	0	0	11	0	0	0	0	0	0	0	0	0	0	0	0	0	0
OTU_1781	ay322153.1 micromanipulated cells activated sludge clone aquaspic ;k__bacteria;p__proteobacteria;c__betaproteobacteria;o__burkholderiales;f__comamonadaceae;g__curvibacter;s__curvibacter spp.;superkingdom__bacteria	99.5535714285714	0	800.17868307742	1	0	0	0	0	0	0	0	0	0	0	0	0	0	0	0	0	0	0	0	0	0	0	0	0	0	0	0	0	0	0	0	0	0	0	0	0	0	0	0	0	0	0	0	0
OTU_1783	prevotella bivia ;k__bacteria;p__bacteroidetes;c__bacteroidia;o__bacteroidales;f__prevotellaceae;g__prevotella;s__prevotella bivia;superkingdom__bacteria;superphylum__bacteroidetes/chlorobi group	94.3566591422122	0	688.369817408525	0	0	0	36	0	0	0	0	0	0	0	0	2	0	0	0	0	0	0	0	0	0	0	0	0	0	1	0	0	0	0	0	0	0	0	0	0	0	0	0	0	0	0	0	1
OTU_1785	clostridium sp. nd2 ;k__bacteria;p__firmicutes;c__clostridia;o__clostridiales;f__clostridiaceae;g__clostridium;s__clostridium sp.;superkingdom__bacteria	96.9121140142518	0	695.58329261297	0	0	0	0	0	0	0	0	0	0	0	0	0	0	0	0	0	0	0	0	0	0	0	0	2	0	0	0	0	0	0	0	0	0	0	0	0	0	0	0	0	0	0	0	1
OTU_1786	dq797140.1 human fecal clone rl386_aao87e03 ;k__bacteria;p__firmicutes;c__clostridia;o__clostridiales;f__ruminococcaceae;g__ruminococcus;s__ruminococcus flavefaciens;superkingdom__bacteria	100	0	684.763079806303	0	0	0	0	0	0	0	0	0	0	0	0	0	0	0	0	0	0	0	0	0	0	0	0	4	0	0	0	0	0	0	0	0	0	0	0	0	0	0	0	0	0	0	0	0
OTU_1792	nr_028816.1 turicibacter sanguinis str. mol361 ;k__bacteria;p__firmicutes;c__erysipelotrichia;o__erysipelotrichales;f__erysipelotrichaceae;g__turicibacter;s__turicibacter sanguinis;superkingdom__bacteria	99.7767857142857	0	803.785420679643	0	0	0	0	0	0	0	0	0	0	0	0	0	0	0	0	0	0	0	0	4	0	0	0	0	0	0	0	0	0	0	0	0	0	0	0	0	0	0	0	0	0	0	0	0
OTU_1794	ab002513.1 streptococcus dysgalactiae v36 ;k__bacteria;p__firmicutes;c__bacilli;o__lactobacillales;f__streptococcaceae;g__streptococcus;s__streptococcus dysgalactiae;superkingdom__bacteria	96.9837587006961	0	702.796767817415	7	0	0	0	0	0	0	0	1	0	0	1	0	0	0	0	0	0	0	0	0	0	0	0	0	0	0	0	1	0	0	1	0	0	0	0	0	0	0	0	0	0	0	0	0
OTU_1795	sporanaerobacter sp. enrichment culture clone b12 ;k__bacteria;p__firmicutes;c__clostridia;o__clostridiales;f__clostridiales family xi. incertae sedis;g__sporanaerobacter;s__sporanaerobacter sp.;superkingdom__bacteria	92.688679245283	1.31458628263215e-175	619.8418029663	0	0	0	1	0	0	0	0	0	0	0	0	0	1	0	0	0	0	0	0	0	0	0	0	0	0	0	0	0	0	0	0	0	0	0	0	0	0	0	0	0	0	0	0	0
OTU_1796	lactobacillus iners ;k__bacteria;p__firmicutes;c__bacilli;o__lactobacillales;f__lactobacillaceae;g__lactobacillus;s__lactobacillus iners;superkingdom__bacteria	96.875	0	746.077619044084	84	27	7	6	612	78	11	12	5	125	319	7	1401	120	3	251	4	5	24	26	16	6	21	6	22	49	232	6	6	7	55	5	2	6	480	285	169	1126	46	5	27	57	50	7	2
OTU_1797	uncultured neisseria sp. ;k__bacteria;p__proteobacteria;c__betaproteobacteria;o__neisseriales;f__neisseriaceae;g__neisseria;s__neisseria spp.;superkingdom__bacteria	93.3035714285714	0	668.532760596302	0	0	0	0	0	0	0	0	0	0	0	0	0	0	0	0	0	0	0	0	0	0	0	1	0	0	0	0	0	0	0	0	0	0	0	0	0	0	0	0	0	0	0	0	0
OTU_1800	murdochiella sp. s9 pr_10 ;k__bacteria;p__firmicutes;c__clostridia;o__clostridiales;f__peptoniphilaceae;g__murdochiella;s__murdochiella sp.;superkingdom__bacteria	96.9047619047619	0	699.190030215193	0	1	0	0	0	0	0	0	0	0	0	0	0	2	0	1	0	0	0	0	1	1	0	0	0	0	0	0	0	0	1	0	0	0	0	0	0	0	0	0	1	0	0	0	0
OTU_1801	dq819081.1 mouse cecal microbiota_colonized zebrafish digestive tract clone aab25f05 ;k__bacteria;p__firmicutes;c__bacilli;o__lactobacillales;f__enterococcaceae;g__enterococcus;s__enterococcus faecalis;superkingdom__bacteria	92.8571428571429	0	661.319285391857	0	0	0	0	0	0	0	0	0	0	0	0	0	0	0	0	0	1	0	0	0	0	1	0	0	0	0	0	0	0	0	0	0	0	0	0	3	0	0	0	0	0	0	0	0
OTU_1803	lactobacillus helveticus ;k__bacteria;p__firmicutes;c__bacilli;o__lactobacillales;f__lactobacillaceae;g__lactobacillus;s__lactobacillus helveticus;superkingdom__bacteria	93.9759036144578	1.28096515008402e-175	619.8418029663	0	0	0	0	0	0	0	3	3	2	0	1	0	1	1	0	0	0	15	1	0	6	3	0	0	0	0	3	0	0	0	0	0	0	0	0	0	0	0	0	1	0	0	3	1
OTU_1808	gq029891.1 topographical and temporal human skin microbiome skin occiput clone nbw864d07c1 ;k__bacteria;p__firmicutes;c__clostridia;o__clostridiales;f__peptoniphilaceae;g__peptoniphilus;s__peptoniphilus asaccharolyticus;superkingdom__bacteria	96.6824644549763	0	699.190030215193	0	0	0	0	0	0	1	0	0	0	0	0	0	1	2	0	0	0	0	0	0	0	0	0	0	0	0	0	0	0	0	0	0	0	0	0	0	0	0	0	0	0	0	0	0
OTU_1809	gq046028.1 topographical and temporal human skin microbiome skin volar forearm clone nbw992h08c1 ;k__bacteria;p__actinobacteria;c__actinobacteria;o__actinomycetales;f__corynebacteriaceae;g__corynebacterium;s__corynebacterium aurimucosum;superkingdom__bacteria;subclass actinobacteridae;suborder__corynebacterineae	98.3253588516746	0	711.813611822971	6	2	4	0	0	0	2	8	42	0	2	1	151	2	0	0	0	0	0	1	162	8	1	0	16	3	1	0	11	2	1	32	0	1	0	16	0	0	0	72	0	2	0	15	7
OTU_1814	novosphingobium sp. mg44 ;k__bacteria;p__proteobacteria;c__alphaproteobacteria;o__sphingomonadales;f__sphingomonadaceae;g__novosphingobium;s__novosphingobium sp.;superkingdom__bacteria	99.290780141844	0	749.684356646306	0	0	0	0	0	0	0	0	0	0	0	0	0	0	0	0	0	0	0	0	0	0	0	0	0	0	0	0	0	0	0	0	0	0	0	0	0	0	0	0	0	0	0	0	0
OTU_1815	nz_acet01000043.1 fusobacterium gonidiaformans str. atcc 25563 ;k__bacteria;p__fusobacteria;c__fusobacteriia;o__fusobacteriales;f__fusobacteriaceae;g__fusobacterium;s__fusobacterium gonidiaformans;superkingdom__bacteria	96.8446601941748	0	681.156342204081	0	0	0	62	1	0	0	0	0	0	0	0	0	0	0	0	1	0	1	0	0	0	0	0	0	0	0	0	0	0	0	0	0	1	0	0	0	0	0	0	0	0	0	0	0
OTU_1816	uncultured gemella sp. ;k__bacteria;p__firmicutes;c__bacilli;o__bacillales;f__bacillales;g__gemella;s__gemella spp.;superkingdom__bacteria	93.75	0	682.959711005192	0	0	0	0	0	1	0	0	0	0	0	0	0	0	0	0	0	0	0	0	0	0	0	0	0	0	0	0	0	0	27	0	0	1	0	0	0	0	0	0	1	1	0	0	0
OTU_1822	olsenella sp. s9 hs_6 ;k__bacteria;p__actinobacteria;c__actinobacteria;o__coriobacteriales;f__coriobacteriaceae;g__olsenella;s__olsenella sp.;superkingdom__bacteria;subclass coriobacteridae;suborder__coriobacterineae	96.6587112171838	0	693.779923811859	0	0	0	1	0	0	0	0	0	0	0	0	0	0	0	0	0	0	0	0	0	0	0	0	0	0	0	0	0	0	0	0	0	0	0	0	0	0	0	0	0	0	0	0	0
OTU_1824	prevotella disiens ;k__bacteria;p__bacteroidetes;c__bacteroidia;o__bacteroidales;f__prevotellaceae;g__prevotella;s__prevotella disiens;superkingdom__bacteria;superphylum__bacteroidetes/chlorobi group	95.9367945823928	0	719.027087027416	0	0	0	0	0	0	0	0	0	0	0	0	0	0	0	0	0	0	0	0	0	0	0	0	0	0	0	0	0	0	0	0	0	0	0	0	0	0	0	0	0	0	0	0	0
OTU_1826	gq078717.1 topographical and temporal human skin microbiome skin toe web space clone nbw1172a07c1 ;k__bacteria;p__firmicutes;c__bacilli;o__lactobacillales;f__lactobacillaceae;g__lactobacillus;s__lactobacillus iners;superkingdom__bacteria	98.6078886310905	0	733.454037436306	35	21	0	0	18	8	0	1	0	10	23	3	35	26	0	26	0	0	4	2	0	1	6	0	2	11	71	0	0	0	11	0	0	0	63	100	9	16	29	0	2	11	3	0	0
OTU_1828	uncultured megasphaera sp. ;k__bacteria;p__firmicutes;c__negativicutes;o__selenomonadales;f__veillonellaceae;g__megasphaera;s__megasphaera spp.;superkingdom__bacteria	96.6517857142857	0	740.66751264075	1	0	0	0	0	0	0	0	0	0	0	0	0	0	0	0	0	0	0	0	0	0	0	0	0	0	1	0	1	0	0	0	327	0	0	0	0	0	0	0	0	0	0	0	0
OTU_1829	bacteroides xylanisolvens ;k__bacteria;p__bacteroidetes;c__bacteroidia;o__bacteroidales;f__bacteroidaceae;g__bacteroides;s__bacteroides xylanisolvens;superkingdom__bacteria;superphylum__bacteroidetes/chlorobi group	99.548532731377	0	787.555101469642	0	0	0	1	0	0	0	0	0	0	0	0	0	0	0	0	0	0	0	0	1	0	0	0	0	0	0	0	0	0	0	2	0	0	0	0	0	0	0	1	0	0	0	0	0
OTU_1831	gu361830.1 bifidobacterium pullorum str. kctc 3274 ;k__bacteria;p__actinobacteria;c__actinobacteria;o__bifidobacteriales;f__bifidobacteriaceae;g__bifidobacterium;s__bifidobacterium pullorum;superkingdom__bacteria;subclass actinobacteridae	91.2037037037037	4.40731346192009e-169	598.201377352965	0	0	0	0	0	0	0	0	0	0	0	0	0	0	0	0	0	0	0	0	0	0	0	0	0	0	0	0	0	0	0	0	0	0	0	0	0	0	0	0	0	0	0	0	0
OTU_1832	y17318.1 aerococcus christensenii str. ccug 28826 ;k__bacteria;p__firmicutes;c__bacilli;o__lactobacillales;f__aerococcaceae;g__aerococcus;s__aerococcus christensenii;superkingdom__bacteria	96.8036529680365	0	728.043931032972	0	0	0	0	1	2	1	0	0	1	0	0	1	1	0	2	0	0	0	2	0	0	1	0	0	0	0	38	0	0	0	0	0	17	18	0	0	67	25	0	0	0	325	0	0
OTU_1833	uncultured clostridium sp. ;k__bacteria;p__firmicutes;c__clostridia;o__clostridiales;f__clostridiaceae;g__clostridium;s__clostridium spp.;superkingdom__bacteria	88.2629107981221	1.01930713759543e-151	540.493575717407	0	0	0	0	0	0	0	0	0	0	0	0	0	0	0	0	0	0	0	0	0	0	0	0	0	0	0	0	0	0	0	0	0	0	0	0	0	0	0	0	0	0	0	0	0
OTU_1834	clostridium sp. 826 ;k__bacteria;p__firmicutes;c__clostridia;o__clostridiales;f__clostridiaceae;g__clostridium;s__clostridium sp.;superkingdom__bacteria	96.1968680089485	0	729.847299834083	0	0	0	0	0	0	0	0	0	0	0	0	0	0	0	0	0	0	0	0	0	0	0	0	1	0	0	0	0	0	0	0	0	0	0	0	0	0	0	0	0	0	0	0	0
OTU_1835	af371497.1 swine intestine clone p_4323_4wa3 ;k__bacteria;p__firmicutes;c__bacilli;o__lactobacillales;f__lactobacillaceae;g__lactobacillus;s__lactobacillus salivarius;superkingdom__bacteria	95.9821428571429	0	728.043931032972	0	0	0	0	0	0	0	0	0	0	0	0	0	0	0	0	0	0	0	0	0	0	0	0	0	0	0	0	0	0	0	0	0	0	0	0	0	0	0	0	0	0	0	0	0
OTU_1838	peptoniphilus sp. s9 pr_13 ;k__bacteria;p__firmicutes;c__clostridia;o__clostridiales;f__peptoniphilaceae;g__peptoniphilus;s__peptoniphilus sp.;superkingdom__bacteria	96.2085308056872	0	690.173186209637	0	0	0	0	0	0	0	0	0	0	0	0	0	0	0	0	0	0	0	0	0	0	0	0	0	0	0	0	0	0	0	0	0	0	0	0	2	0	0	0	0	0	0	0	0
OTU_1841	prevotella timonensis ;k__bacteria;p__bacteroidetes;c__bacteroidia;o__bacteroidales;f__prevotellaceae;g__prevotella;s__prevotella timonensis;superkingdom__bacteria;superphylum__bacteroidetes/chlorobi group	91.8918918918919	2.19499147677368e-179	632.465384574078	0	0	0	0	0	0	0	0	0	0	0	0	0	0	5	0	0	0	0	0	0	0	0	0	0	0	0	0	0	0	0	0	0	0	0	0	0	0	0	0	0	0	0	0	0
OTU_1843	uncultured staphylococcus sp. ;k__bacteria;p__firmicutes;c__bacilli;o__bacillales;f__staphylococcaceae;g__staphylococcus;s__staphylococcus spp.;superkingdom__bacteria	98.2102908277405	0	758.701200651862	2	0	0	0	1	2	0	7	2	8	0	0	36	31	19	0	0	118	15	1	2	54	3	0	6	0	0	0	1	0	4	0	3	2	0	1	1	0	6	2	1	0	0	6	5
OTU_1849	eu931399.1 examined methods chronic venous leg ulcer clone con12 ;k__bacteria;p__firmicutes;c__clostridia;o__clostridiales;f__peptoniphilaceae;g__anaerococcus;s__anaerococcus hydrogenalis;superkingdom__bacteria	95.4869358669834	0	673.942866999636	1	0	0	0	0	0	1	0	0	0	1	0	0	0	0	0	0	0	5	1	0	0	0	1	0	0	0	0	0	0	0	0	0	0	0	0	15	0	0	0	0	0	0	18	0
OTU_1850	uncultured streptococcus sp. ;k__bacteria;p__firmicutes;c__bacilli;o__lactobacillales;f__streptococcaceae;g__streptococcus;s__streptococcus spp.;superkingdom__bacteria	94.3946188340807	0	691.976555010748	0	0	0	0	0	0	0	0	0	0	0	0	0	0	0	0	0	0	0	0	0	0	0	2	0	0	0	0	0	0	0	0	0	1	0	0	0	0	0	0	0	0	0	0	0
OTU_1851	prevotella bivia ;k__bacteria;p__bacteroidetes;c__bacteroidia;o__bacteroidales;f__prevotellaceae;g__prevotella;s__prevotella bivia;superkingdom__bacteria;superphylum__bacteroidetes/chlorobi group	95.4853273137698	0	710.01024302186	0	0	0	6	0	0	0	0	0	0	0	0	0	0	0	0	0	0	0	0	0	0	0	0	0	0	0	0	0	0	0	0	0	0	0	0	0	0	0	0	0	0	0	0	0
OTU_1852	candidatus alistipes marseilloanorexicus ap11 ;k__bacteria;p__bacteroidetes;c__bacteroidia;o__bacteroidales;f__rikenellaceae;g__alistipes;s__candidatus alistipes marseilloanorexicus;superkingdom__bacteria;superphylum__bacteroidetes/chlorobi group	99.548532731377	0	791.161839071864	1	0	0	0	0	0	0	0	0	0	0	0	0	0	0	0	0	0	0	0	0	0	0	0	0	0	0	0	0	0	0	0	0	0	0	0	0	0	0	0	0	0	0	0	0
OTU_1853	af537592.1 corynebacterium coyleae national microbiology laboratory special identifier 97_0171 ;k__bacteria;p__actinobacteria;c__actinobacteria;o__actinomycetales;f__corynebacteriaceae;g__corynebacterium;s__corynebacterium coyleae;superkingdom__bacteria;subclass actinobacteridae;suborder__corynebacterineae	98.75	1.19062244533493e-073	280.808468357393	0	0	0	0	0	0	0	0	0	0	0	0	0	0	0	0	0	0	0	0	0	0	0	0	0	0	0	0	0	0	0	0	0	0	0	0	0	0	0	0	0	0	0	0	0
OTU_1854	gq078717.1 topographical and temporal human skin microbiome skin toe web space clone nbw1172a07c1 ;k__bacteria;p__firmicutes;c__bacilli;o__lactobacillales;f__lactobacillaceae;g__lactobacillus;s__lactobacillus iners;superkingdom__bacteria	97.2049689440994	7.6577389017322e-152	540.493575717407	0	0	0	0	0	0	0	0	0	0	0	0	0	0	0	0	0	0	0	0	0	0	0	0	0	0	0	0	0	0	0	0	0	0	0	0	0	1	0	0	0	0	0	0	0
OTU_1855	denitrobacterium detoxificans ;k__bacteria;p__actinobacteria;c__actinobacteria;o__coriobacteriales;f__coriobacteriaceae;g__denitrobacterium;s__denitrobacterium detoxificans;superkingdom__bacteria;subclass coriobacteridae;suborder__coriobacterineae	91.016548463357	2.22611110768763e-166	589.184533347409	0	0	0	0	0	0	0	0	0	0	0	0	0	0	0	0	0	0	0	0	0	0	0	0	0	0	0	0	0	0	0	0	0	0	0	0	0	0	0	0	6	0	0	0	0
OTU_1857	gq047921.1 topographical and temporal human skin microbiome skin palm clone nbw139a11c1 ;k__bacteria;p__proteobacteria;c__gammaproteobacteria;o__enterobacteriales;f__enterobacteriaceae;g__serratia;s__serratia marcescens;superkingdom__bacteria	100	0	791.161839071864	0	0	0	0	0	0	0	0	0	0	0	0	0	0	0	0	0	0	0	0	0	0	0	0	0	0	0	0	0	0	0	0	0	0	0	2	0	0	0	0	0	0	0	0	0
OTU_1859	candidatus arthromitus sp. sfb_mouse ;k__bacteria;p__firmicutes;c__clostridia;o__clostridiales;f__clostridiaceae;g__candidatus arthromitus;s__candidatus arthromitus sp. sfb_mouse;superkingdom__bacteria	98.0645161290323	1.07164460840197e-069	266.381517948504	0	0	0	0	0	0	0	0	0	0	0	0	0	0	0	0	2	0	0	0	0	0	0	0	0	0	0	0	0	0	0	0	0	1	0	0	0	0	0	0	0	0	0	0	0
OTU_1862	gq012827.1 topographical and temporal human skin microbiome skin volar forearm clone nbw802b06c1 ;k__bacteria;p__firmicutes;c__bacilli;o__lactobacillales;f__streptococcaceae;g__streptococcus;s__streptococcus pseudopneumoniae;superkingdom__bacteria	96.6517857142857	0	740.66751264075	3	0	0	2	1	2	0	0	0	4	3	0	2	3	13	2	2	1	0	5	1	0	1	12	1	0	0	1	0	0	422	1	0	48	0	1	0	1	0	0	9	1	5	4	1
OTU_1864	enterococcus faecalis ;k__bacteria;p__firmicutes;c__bacilli;o__lactobacillales;f__enterococcaceae;g__enterococcus;s__enterococcus faecalis;superkingdom__bacteria	93.5779816513761	0	661.319285391857	3	0	0	0	0	0	0	1	8	0	0	0	0	0	0	0	0	1	0	0	0	22	33	1	1	0	0	1	9	0	0	1	0	7	0	0	5	0	0	0	0	0	0	1	0
OTU_1865	prevotella timonensis ;k__bacteria;p__bacteroidetes;c__bacteroidia;o__bacteroidales;f__prevotellaceae;g__prevotella;s__prevotella timonensis;superkingdom__bacteria;superphylum__bacteroidetes/chlorobi group	95.4954954954955	0	704.600136618526	0	0	0	7	0	0	0	0	0	0	0	0	0	0	0	0	0	0	0	0	0	0	0	0	0	0	0	0	0	0	0	0	0	0	0	0	0	0	0	0	0	0	0	0	0
OTU_1867	shigella flexneri ;k__bacteria;p__proteobacteria;c__gammaproteobacteria;o__enterobacteriales;f__enterobacteriaceae;g__shigella;s__shigella flexneri;superkingdom__bacteria	96.4365256124722	0	735.257406237417	0	2	0	0	0	2	0	0	1	0	0	0	0	1	1	0	0	2	0	0	0	0	0	1	0	0	0	0	0	0	0	0	0	2	0	0	0	0	0	0	0	2	0	0	0
OTU_1869	gq009105.1 topographical and temporal human skin microbiome skin buttock clone nbw827c02c1 ;k__bacteria;p__actinobacteria;c__actinobacteria;o__actinomycetales;f__corynebacteriaceae;g__corynebacterium;s__corynebacterium riegelii;superkingdom__bacteria;subclass actinobacteridae;suborder__corynebacterineae	97.1764705882353	0	710.01024302186	3	0	0	0	0	0	0	0	0	0	0	0	0	0	0	0	0	1	0	0	0	0	0	0	0	0	0	0	1	1	0	0	0	0	0	1	467	0	1	0	0	27	0	14	0
OTU_1870	fp236530.1 mycoplasma hominis str. pg21 ;k__bacteria;p__tenericutes;c__mollicutes;o__mycoplasmatales;f__mycoplasmataceae;g__mycoplasma;s__mycoplasma hominis;superkingdom__bacteria	84.4444444444444	3.09357307624719e-133	479.179036479626	0	0	0	9	0	0	0	0	0	0	0	0	0	0	0	0	0	0	0	0	0	0	0	0	0	0	0	0	0	0	0	0	0	0	0	0	0	0	0	0	0	0	0	0	0
OTU_1871	fj471664.1 fusobacterium nucleatum str. chdc f332 ;k__bacteria;p__fusobacteria;c__fusobacteriia;o__fusobacteriales;f__fusobacteriaceae;g__fusobacterium;s__fusobacterium nucleatum;superkingdom__bacteria	97.4178403755868	0	719.027087027416	8	0	0	18	0	0	0	0	0	0	1	0	93	0	79	0	1	0	1	0	0	0	0	2	2	27	0	16	0	0	1	0	0	0	0	0	0	0	0	0	0	0	0	37	12
OTU_1872	gq033198.1 topographical and temporal human skin microbiome skin volar forearm clone nbw1027h05c1 ;k__bacteria;p__firmicutes;c__bacilli;o__bacillales;f__staphylococcaceae;g__staphylococcus;s__staphylococcus aureus;superkingdom__bacteria	97.3214285714286	0	755.09446304964	9	0	1	0	3	1	0	9	11	20	1	1	110	83	15	0	2	290	21	1	5	79	15	0	14	0	0	7	2	2	7	2	1	1	1	2	3	13	10	3	3	0	0	19	18
OTU_1875	escherichia sp. 12 ;k__bacteria;p__proteobacteria;c__gammaproteobacteria;o__enterobacteriales;f__enterobacteriaceae;g__escherichia;s__escherichia sp.;superkingdom__bacteria	92.8730512249443	0	657.712547789635	0	0	0	0	0	0	0	0	0	0	0	0	0	0	0	0	0	0	0	0	0	0	0	0	0	0	0	0	0	0	0	0	0	0	0	0	0	0	0	0	0	0	0	0	0
OTU_1876	gq078717.1 topographical and temporal human skin microbiome skin toe web space clone nbw1172a07c1 ;k__bacteria;p__firmicutes;c__bacilli;o__lactobacillales;f__lactobacillaceae;g__lactobacillus;s__lactobacillus iners;superkingdom__bacteria	100	1.1287968574888e-089	333.106163589618	0	0	0	0	0	0	0	0	0	0	0	0	0	0	0	0	0	0	0	0	0	0	0	0	0	0	0	0	0	0	0	0	0	0	0	0	0	0	0	0	0	0	0	0	0
OTU_1882	cp001891.1 klebsiella variicola str. _22 ;k__bacteria;p__proteobacteria;c__gammaproteobacteria;o__enterobacteriales;f__enterobacteriaceae;g__klebsiella;s__klebsiella variicola;superkingdom__bacteria	98.4375	0	776.734888662975	0	0	0	0	0	1	0	0	0	0	0	0	0	0	0	1	0	1	1	0	0	0	0	0	0	0	0	0	0	0	0	0	0	0	0	0	1	0	0	0	0	4	0	0	0
OTU_1884	prevotella sp. s4_10 ;k__bacteria;p__bacteroidetes;c__bacteroidia;o__bacteroidales;f__prevotellaceae;g__prevotella;s__prevotella sp.;superkingdom__bacteria;superphylum__bacteroidetes/chlorobi group	100	1.73379820388271e-084	316.875844379617	0	0	0	1	0	0	0	0	0	0	0	0	0	0	1	0	0	0	0	0	0	0	0	0	0	0	0	0	0	0	0	0	0	0	0	0	0	0	0	0	0	0	0	0	0
OTU_1887	prevotella sp. s7_1_8 ;k__bacteria;p__bacteroidetes;c__bacteroidia;o__bacteroidales;f__prevotellaceae;g__prevotella;s__prevotella sp.;superkingdom__bacteria;superphylum__bacteroidetes/chlorobi group	95.9367945823928	0	719.027087027416	0	0	0	1	0	0	0	0	0	0	1	0	1	1	5	0	6	1	1	0	0	0	0	0	0	0	0	0	0	0	14	0	0	0	0	0	24	0	0	0	0	0	0	0	1
OTU_1888	dq294300.1 streptococcus equi zebra eq003 ;k__bacteria;p__firmicutes;c__bacilli;o__lactobacillales;f__streptococcaceae;g__streptococcus;s__streptococcus equi;superkingdom__bacteria	93.3333333333333	0	672.139498198525	0	0	0	0	0	0	0	0	0	0	0	0	0	1	0	1	0	0	0	1	0	0	0	0	1	0	0	0	0	0	0	0	0	0	0	0	0	0	0	0	0	0	0	0	0
OTU_1891	gq037656.1 topographical and temporal human skin microbiome skin volar forearm clone nbu405g05c1 ;k__bacteria;p__fusobacteria;c__fusobacteriia;o__fusobacteriales;f__leptotrichiaceae;g__sneathia;s__leptotrichia amnionii;superkingdom__bacteria	89.6955503512881	3.11808418694517e-158	562.134001330741	0	0	0	0	0	0	0	0	0	0	0	0	0	0	0	0	0	0	0	0	0	0	0	0	0	0	0	0	0	0	0	0	0	0	0	0	0	0	0	0	0	0	0	0	0
OTU_1894	fj557621.1 survey approach assess endotracheal tube biofilms and their origins biofilm extubated endotracheal tube icu patient clone et_f_1d04 ;k__bacteria;p__bacteroidetes;c__bacteroidia;o__bacteroidales;f__prevotellaceae;g__prevotella;s__prevotella pallens;superkingdom__bacteria;superphylum__bacteroidetes/chlorobi group	99.548532731377	0	791.161839071864	0	0	0	0	0	0	0	0	0	0	0	0	0	0	0	0	0	0	0	0	0	0	0	0	0	0	0	0	0	0	0	0	0	0	0	0	1	0	0	0	0	0	0	0	0
OTU_1895	uncultured prolixibacter sp. ;k__bacteria;p__bacteroidetes;c__bacteroidia;o__bacteroidales;f__prolixibacteraceae;g__prolixibacter;s__prolixibacter spp.;superkingdom__bacteria;superphylum__bacteroidetes/chlorobi group	82.6576576576577	2.19547347186184e-122	443.111660457402	0	0	0	5	0	0	0	0	0	0	0	0	0	0	0	0	0	0	0	0	0	0	0	0	0	0	0	0	0	0	0	0	0	0	0	0	0	0	0	0	0	0	0	0	0
OTU_1898	gq031460.1 topographical and temporal human skin microbiome skin umbilicus clone nbw874c04c1 ;k__bacteria;p__firmicutes;c__clostridia;o__clostridiales;f__peptoniphilaceae;g__peptoniphilus;s__peptoniphilus asaccharolyticus;superkingdom__bacteria	95.1456310679612	0	654.105810187413	0	0	0	0	0	0	0	0	0	0	1	0	0	0	0	1	0	0	0	0	0	0	0	0	0	0	0	0	0	0	0	0	0	0	0	0	1	0	0	0	0	0	0	0	0
OTU_1900	ef604291.1 salmonella typhimurium exploits inflammation compete intestinal microbiota mouse cecum clone 16saw14h07.p1k ;k__bacteria;p__proteobacteria;c__gammaproteobacteria;o__enterobacteriales;f__enterobacteriaceae;g__salmonella;s__salmonella enterica;superkingdom__bacteria	98.3333333333333	7.53157559358707e-083	311.465737976284	0	0	0	0	0	0	0	0	0	0	0	0	0	0	0	0	0	0	0	0	0	0	0	0	0	0	0	0	0	0	0	0	0	0	0	0	0	0	0	0	0	1	0	0	0
OTU_1909	aj275039.1 acinetobacter ursingii str. luh 4763 ;k__bacteria;p__proteobacteria;c__gammaproteobacteria;o__pseudomonadales;f__moraxellaceae;g__acinetobacter;s__acinetobacter ursingii;superkingdom__bacteria	100	1.06741711673672e-063	246.54446113628	0	0	0	0	0	0	0	0	0	0	0	0	0	0	0	0	0	0	0	0	0	0	0	0	0	0	0	0	0	0	0	0	0	0	0	0	0	0	0	0	0	0	0	0	0
OTU_1911	coprobacillus cateniformis ;k__bacteria;p__firmicutes;c__erysipelotrichia;o__erysipelotrichales;f__erysipelotrichaceae;g__coprobacillus;s__coprobacillus cateniformis;superkingdom__bacteria	99.5525727069351	0	798.375314276309	0	0	0	0	0	0	0	2	0	0	4	0	0	0	0	0	0	0	0	0	0	0	0	0	0	0	0	0	0	0	0	0	0	0	0	0	0	0	0	0	0	0	0	0	0
OTU_1912	gq014642.1 topographical and temporal human skin microbiome skin umbilicus clone nbw762d01c1 ;k__bacteria;p__synergistetes;c__synergistia;o__synergistales;f__synergistaceae;g__jonquetella;s__jonquetella anthropi;superkingdom__bacteria	91.8032786885246	8.33837851713409e-172	607.218221358521	0	0	0	0	0	0	0	0	0	0	0	0	0	0	0	0	0	0	0	0	0	0	0	0	0	0	0	0	0	0	0	0	0	0	0	0	0	0	0	0	0	0	0	0	0
OTU_1913	eu009196.1 shigella sonnei str. fbd022 ;k__bacteria;p__proteobacteria;c__gammaproteobacteria;o__enterobacteriales;f__enterobacteriaceae;g__shigella;s__shigella sonnei;superkingdom__bacteria	100	0	690.173186209637	0	0	0	0	0	0	0	0	1	0	0	0	0	0	0	0	1	1	0	0	0	0	0	0	0	0	0	0	1	2	0	0	0	0	0	0	0	0	0	0	0	0	0	0	1
OTU_1917	gq073080.1 topographical and temporal human skin microbiome skin elbow clone nbw204h03c1 ;k__bacteria;p__firmicutes;c__bacilli;o__lactobacillales;f__streptococcaceae;g__streptococcus;s__streptococcus thermophilus;superkingdom__bacteria	99.2857142857143	1.33810028204902e-138	497.212724490738	0	0	0	0	0	0	0	0	0	0	0	0	0	0	0	0	0	0	0	0	0	0	0	0	0	0	0	0	0	0	1	0	0	0	0	0	0	0	0	0	0	0	0	0	0
OTU_1921	ab107637.1 lactobacillus kitasatonis str. km9212 ;k__bacteria;p__firmicutes;c__bacilli;o__lactobacillales;f__lactobacillaceae;g__lactobacillus;s__lactobacillus kitasatonis;superkingdom__bacteria	94.1964285714286	0	691.977	0	0	0	0	0	1	0	0	0	0	0	0	0	0	0	0	0	0	8	0	0	0	0	0	6	0	0	0	0	0	0	0	0	0	1	0	0	0	0	22	0	0	0	0	1
OTU_1923	negativicoccus sp. s5_a15 ;k__bacteria;p__firmicutes;c__negativicutes;o__selenomonadales;f__veillonellaceae;g__negativicoccus;s__negativicoccus sp.;superkingdom__bacteria	95.3333333333333	0	711.814	0	0	0	0	0	0	0	0	0	0	0	0	0	0	0	0	0	0	0	0	0	0	0	0	0	0	0	0	0	0	0	0	0	0	0	0	0	0	0	0	0	0	0	0	0
OTU_1924	nz_acgu01000081.1 lactobacillus ultunensis str. dsm 16047 ;k__bacteria;p__firmicutes;c__bacilli;o__lactobacillales;f__lactobacillaceae;g__lactobacillus;s__lactobacillus ultunensis;superkingdom__bacteria	100	1.12901e-83	313.269	0	0	0	0	0	0	0	0	0	0	0	0	0	0	0	0	0	0	1	0	0	0	0	0	0	0	0	0	0	0	0	0	0	0	0	0	0	0	0	0	0	0	0	1	0
OTU_1926	fj681249.1 synecology primary and secondary habitats escherichia coli o157:h7 fecal marc beef cattle feedlot animal #4281 pen 301 ;k__bacteria;p__firmicutes;c__clostridia;o__clostridiales;f__ruminococcaceae;g__oscillospira;s__oscillospira spp.;superkingdom__bacteria	94.8235294117647	0	668.533	0	0	0	0	0	0	0	0	0	0	0	0	0	0	1	0	0	0	0	0	0	0	0	0	4	0	0	0	0	0	0	0	0	0	0	0	0	0	0	0	0	0	0	0	0
OTU_1929	uncultured kopriimonas sp. ;k__bacteria;p__proteobacteria;c__alphaproteobacteria;o__kopriimonadales;f__kopriimonadaceae;g__kopriimonas;s__kopriimonas spp.;superkingdom__bacteria	91.4893617021277	3.53655e-170	601.808	1	0	0	0	0	0	0	0	0	0	0	0	0	0	0	0	0	0	0	0	0	0	0	0	0	0	0	0	0	0	0	4	0	0	0	0	0	0	0	0	0	0	0	0	0
OTU_1930	uncultured flexistipes sp. ;k__bacteria;p__deferribacteres;c__deferribacteres;o__deferribacterales;f__deferribacteraceae;g__flexistipes;s__flexistipes spp.;superkingdom__bacteria	99.7647058823529	0	762.308	0	0	0	0	0	0	0	0	0	0	0	0	0	0	5	0	0	0	0	0	0	0	0	0	0	0	0	0	0	0	0	0	0	0	0	0	0	0	0	0	0	0	0	0	0
OTU_1931	gq009266.1 topographical and temporal human skin microbiome skin popliteal fossa clone nbw829c12c1 ;k__bacteria;p__firmicutes;c__bacilli;o__lactobacillales;f__lactobacillaceae;g__lactobacillus;s__lactobacillus jensenii;superkingdom__bacteria	95.5503512880562	0	684.763	3	0	0	0	4	0	0	0	0	0	1	0	2	2	0	2	0	0	4	2	0	0	1	0	0	0	1	0	0	0	1	0	0	0	1	3	12	2	1	0	0	1	0	0	0
OTU_1936	uncultured enterococcus sp. ;k__bacteria;p__firmicutes;c__bacilli;o__lactobacillales;f__enterococcaceae;g__enterococcus;s__enterococcus spp.;superkingdom__bacteria	97.0183486238532	0	728.044	0	0	0	0	0	0	0	0	0	0	0	0	0	0	0	0	0	1	0	0	0	3	0	0	0	1	0	0	1	0	0	0	0	0	0	0	0	0	0	0	0	0	0	0	0
OTU_1937	dq303194.1 streptococcus urinalis str. ccug 41590 ;k__bacteria;p__firmicutes;c__bacilli;o__lactobacillales;f__streptococcaceae;g__streptococcus;s__streptococcus urinalis;superkingdom__bacteria	97.3214285714286	0	755.094	0	0	0	0	0	0	0	0	0	0	0	0	0	0	0	0	0	0	0	0	0	0	0	0	0	0	0	0	0	0	0	0	0	0	0	0	0	0	0	0	0	0	0	0	0
OTU_1939	uncultured streptococcus sp. ;k__bacteria;p__firmicutes;c__bacilli;o__lactobacillales;f__streptococcaceae;g__streptococcus;s__streptococcus spp.;superkingdom__bacteria	98.2062780269058	0	769.521	1	0	0	1	0	4	0	0	0	1	0	0	0	2	2	0	1	7	1	0	0	0	0	129	0	2	4	2	0	1	55	1	1	15	0	0	0	1	0	0	4	2	2	0	0
OTU_1940	gq038533.1 topographical and temporal human skin microbiome skin volar forearm clone nbu407h06c1 ;k__bacteria;p__actinobacteria;c__actinobacteria;o__actinomycetales;f__corynebacteriaceae;g__corynebacterium;s__corynebacterium aurimucosum;superkingdom__bacteria;subclass actinobacteridae;suborder__corynebacterineae	94.1588785046729	0	659.516	0	0	0	0	0	0	0	1	0	0	0	0	0	0	0	0	0	0	1	0	1	2	0	0	9	0	0	0	1	0	0	0	0	0	0	1	0	0	0	0	0	0	0	1	2
OTU_1941	x84250.1 corynebacterium jeikeium str. nctc 11913 ;k__bacteria;p__actinobacteria;c__actinobacteria;o__actinomycetales;f__corynebacteriaceae;g__corynebacterium;s__corynebacterium jeikeium;superkingdom__bacteria;subclass actinobacteridae;suborder__corynebacterineae	97.4178403755868	0	719.027	0	0	0	0	0	0	0	0	0	0	0	0	0	1	0	1	1	1	0	0	0	0	0	0	1	0	0	0	1	0	0	0	0	0	0	0	0	0	0	5	0	5	0	1	0
OTU_1942	fj463831.1 staphylococcus sp. 7(2008) str. 7 ;k__bacteria;p__firmicutes;c__bacilli;o__bacillales;f__staphylococcaceae;g__staphylococcus;s__staphylococcus aureus;superkingdom__bacteria	98.3981693363844	0	744.274	1	0	0	0	0	0	0	0	0	1	0	0	2	12	2	0	1	43	6	0	0	8	4	0	1	0	0	0	0	0	0	1	0	1	0	0	0	0	1	0	0	0	0	2	2
OTU_1943	uncultured staphylococcus sp. ;k__bacteria;p__firmicutes;c__bacilli;o__bacillales;f__staphylococcaceae;g__staphylococcus;s__staphylococcus spp.;superkingdom__bacteria	90.4017857142857	5.96146e-174	614.432	0	0	0	0	0	0	0	0	1	0	1	0	0	1	0	0	0	0	0	0	0	0	0	0	0	0	0	0	0	0	3	0	0	0	0	0	0	2	0	0	0	0	0	0	0
OTU_1945	uncultured shigella sp. ;k__bacteria;p__proteobacteria;c__gammaproteobacteria;o__enterobacteriales;f__enterobacteriaceae;g__shigella;s__shigella spp.;superkingdom__bacteria	93.4389140271493	0	666.729	0	0	0	0	0	0	0	0	1	0	0	0	0	1	0	0	0	0	0	0	0	0	0	0	0	0	0	0	1	0	1	0	0	0	0	0	0	0	0	0	0	0	0	0	0
OTU_1946	uncultured prevotella sp. ;k__bacteria;p__bacteroidetes;c__bacteroidia;o__bacteroidales;f__prevotellaceae;g__prevotella;s__prevotella spp.;superkingdom__bacteria;superphylum__bacteroidetes/chlorobi group	93.2279909706546	0	664.926	0	0	0	0	0	0	0	0	0	0	0	0	0	0	1	0	0	0	0	0	0	0	0	0	0	0	0	0	0	0	0	0	0	0	0	0	0	0	0	0	0	0	0	0	0
OTU_1947	uncultured prevotella sp. ;k__bacteria;p__bacteroidetes;c__bacteroidia;o__bacteroidales;f__prevotellaceae;g__prevotella;s__prevotella spp.;superkingdom__bacteria;superphylum__bacteroidetes/chlorobi group	94.1309255079007	0	682.96	1	0	0	0	0	0	0	0	0	0	0	0	0	0	0	0	0	0	0	0	0	0	0	0	0	0	0	0	0	0	0	0	0	0	0	0	0	0	0	0	0	0	0	0	1
OTU_1949	uncultured acinetobacter sp. ;k__bacteria;p__proteobacteria;c__gammaproteobacteria;o__pseudomonadales;f__moraxellaceae;g__acinetobacter;s__acinetobacter spp.;superkingdom__bacteria	97.9955456570156	0	769.521	0	2	0	1	1	4	0	0	0	0	0	0	0	1	1	1	7	6	734	2	0	1	0	3	9	0	0	0	0	0	2	0	0	2	0	112	0	0	0	0	1	851	1	0	2
OTU_1950	gq078717.1 topographical and temporal human skin microbiome skin toe web space clone nbw1172a07c1 ;k__bacteria;p__firmicutes;c__bacilli;o__lactobacillales;f__lactobacillaceae;g__lactobacillus;s__lactobacillus iners;superkingdom__bacteria	98.3050847457627	1.47994e-141	506.23	0	0	0	0	0	0	0	0	0	0	0	0	0	0	0	0	0	0	0	0	0	0	0	0	0	0	0	0	0	0	1	0	0	0	1	0	0	0	0	0	0	0	0	0	0
OTU_1955	senegalimassilia anaerobia jc110 ;k__bacteria;p__actinobacteria;c__actinobacteria;o__coriobacteriales;f__coriobacteriaceae;g__senegalimassilia;s__senegalimassilia anaerobia;superkingdom__bacteria;subclass coriobacteridae;suborder__coriobacterineae	99.0566037735849	0	747.881	0	0	0	0	0	0	0	0	0	0	0	0	0	0	0	0	0	0	0	0	0	0	0	0	0	0	0	0	0	0	0	0	0	0	0	0	0	0	0	0	0	0	0	0	0
OTU_1956	uncultured victivallis sp. ;k__bacteria;p__lentisphaerae;c__lentisphaeria;o__victivallales;f__victivallaceae;g__victivallis;s__victivallis spp.;superkingdom__bacteria;superphylum__chlamydiae/verrucomicrobia group	97.877358490566	0	724.437	0	0	0	0	0	0	0	0	0	0	0	0	0	0	0	0	0	0	0	0	0	0	0	0	0	0	0	0	0	0	0	0	0	0	0	0	0	0	0	0	0	0	0	0	0
OTU_1965	ef120362.1 real time assays detection and quantification species patient vaginosis clone mzh0805_03 ;k__bacteria;p__actinobacteria;c__actinobacteria;o__bifidobacteriales;f__bifidobacteriaceae;g__gardnerella;s__gardnerella vaginalis;superkingdom__bacteria;subclass actinobacteridae	100	2.27118132920095e-079	298.842156368505	0	0	0	0	0	0	0	0	0	0	0	0	0	0	0	0	0	0	0	0	0	0	0	0	0	0	0	0	0	0	0	0	0	0	0	0	0	0	0	0	0	0	0	0	0
OTU_1971	uncultured tannerella sp. ;k__bacteria;p__bacteroidetes;c__bacteroidia;o__bacteroidales;f__porphyromonadaceae;g__tannerella;s__tannerella spp.;superkingdom__bacteria;superphylum__bacteroidetes/chlorobi group	84.5637583892618	5.92903690521901e-136	488.195880485182	0	0	0	8	0	0	0	0	0	0	0	0	0	0	0	0	0	0	0	0	0	0	0	0	0	0	0	0	0	0	0	0	0	0	0	0	0	0	0	0	0	0	0	0	0
OTU_1973	aceo02000016.1 neisseria subflava str. nj9703 ;k__bacteria;p__proteobacteria;c__betaproteobacteria;o__neisseriales;f__neisseriaceae;g__neisseria;s__neisseria subflava;superkingdom__bacteria	92.4107142857143	0	664.92602299408	0	0	0	0	0	0	0	0	0	0	0	0	0	0	0	0	0	0	0	0	0	0	0	0	0	0	0	0	0	0	0	0	0	0	0	0	0	0	0	0	0	0	0	0	0
OTU_1977	nc_003450.3 corynebacterium glutamicum str. atcc 13032 ;k__bacteria;p__actinobacteria;c__actinobacteria;o__actinomycetales;f__corynebacteriaceae;g__corynebacterium;s__corynebacterium glutamicum;superkingdom__bacteria;subclass actinobacteridae;suborder__corynebacterineae	97.4477958236659	0	724.43719343075	0	0	1	0	0	0	1	0	1	0	1	0	0	0	0	0	0	0	1	0	2	0	0	0	0	0	0	0	1	0	0	0	0	0	0	0	1	0	0	1	0	0	0	1	0
OTU_1978	prevotella sp. msx73 ;k__bacteria;p__bacteroidetes;c__bacteroidia;o__bacteroidales;f__prevotellaceae;g__prevotella;s__prevotella sp.;superkingdom__bacteria;superphylum__bacteroidetes/chlorobi group	87.5288683602771	4.41120786669006e-150	535.083469314073	0	0	0	0	0	0	0	0	0	0	0	0	0	0	0	0	0	0	0	0	0	0	0	0	0	0	0	0	0	0	0	0	0	0	0	0	0	0	0	0	0	0	0	0	0
OTU_1983	eu462788.1 southern three_banded armadillo feces clone arma_aaj53b08 ;k__bacteria;p__firmicutes;c__clostridia;o__clostridiales;f__lachnospiraceae;g__blautia;s__blautia producta;superkingdom__bacteria	89.0995260663507	5.62331976016182e-155	551.313788524074	0	0	0	0	0	0	0	0	0	0	0	0	0	0	0	0	0	0	0	0	0	0	0	0	0	0	0	0	0	0	0	0	0	0	0	0	0	0	0	0	0	0	0	0	0
OTU_1985	ab008209.1 lactobacillus gasseri dsm 20243 ;k__bacteria;p__firmicutes;c__bacilli;o__lactobacillales;f__lactobacillaceae;g__lactobacillus;s__lactobacillus gasseri;superkingdom__bacteria	99.4169096209913	5.5383445530593e-173	610.824958960744	0	1	0	0	0	0	0	0	0	0	0	0	0	0	0	0	0	0	0	0	0	0	0	0	0	0	0	0	0	0	0	0	0	0	0	0	0	0	0	0	0	0	0	0	0
OTU_1987	gq019442.1 topographical and temporal human skin microbiome skin umbilicus clone nbu190a10c1 ;k__bacteria;p__firmicutes;c__bacilli;o__lactobacillales;f__streptococcaceae;g__streptococcus;s__streptococcus agalactiae;superkingdom__bacteria	95.5156950672646	0	715.420349425194	0	0	0	0	0	0	0	0	0	0	1	0	0	0	0	0	0	1	0	0	0	0	0	0	0	0	0	0	0	4	0	0	0	3	0	0	0	0	0	0	0	0	0	0	0
OTU_1993	clostridium sp. enrichment culture clone vanctr97 ;k__bacteria;p__firmicutes;c__clostridia;o__clostridiales;f__clostridiaceae;g__clostridium;s__clostridium sp.;superkingdom__bacteria	94.3529411764706	0	659.515916590746	0	0	0	0	0	0	1	0	0	0	0	0	0	0	0	0	0	0	0	0	0	0	0	0	0	0	0	0	0	0	0	0	0	0	0	0	0	0	0	0	0	0	0	0	0
[truncated: 870 more rows]
[truncated: 69 more columns]

## Sheet: Indices dataset
Sample number	Menstrual toxic shock	nuc PCRa	tst PCRb	Chao1	Shannon	Simpson
1a	0	1	0	549.8822	3.0012	0.1241
[truncated: 115 more rows]
